# Supplementary material for: 5-Chloro-2-(4-methyl­phen­yl)-3-methyl­sulfinyl-1-benzo­furan
Source: Acta Crystallogr Sect E Struct Rep Online. 2013 Jul 6;69(Pt 8):o1213. doi: 10.1107/S1600536813018400 (PMC3793721; doi:10.1107/S1600536813018400)
Supplement: Supplementary file 1 [file e-69-o1213-sup1.cif]

##############################################################################
#                                                                            #
# This CIF contains the data in a paper accepted for publication in          #
# Acta Crystallographica Section E. It conforms to the requirements of       #
# Notes for Authors for Acta Crystallographica Section E, and has been       #
# peer reviewed under the auspices of the IUCr Commission on Journals.       #
#                                                                            #
# Full details of the Crystallographic Information File format               #
# are given in the paper "The Crystallographic Information File (CIF):       #
# a New Standard Archive File for Crystallography" by S. R. Hall, F. H.      #
# Allen and I. D. Brown [Acta Cryst. (1991), A47, 655-685].                  #
#                                                                            #
# The current version of the core CIF dictionary is obtainable from          #
# ftp://ftp.iucr.org/pub/cif_core.dic.                                       #
#                                                                            #
# Software is freely available for graphical display of the structure(s)     #
# in this CIF. For information consult the CIF software page                 #
# http://www.iucr.org/resources/cif/software.                                #
#                                                                            #
# This file may be used for bona fide research purposes within the           #
# scientific community so long as proper attribution is given to the journal # 
# article from which it was obtained.                                        #
#                                                                            #
##############################################################################
data_global
_audit_creation_method     'form.cif (version 2.0)'
_journal_data_validation_number     ?
_journal_date_recd_electronic     2013-06-20
_journal_date_accepted     2013-07-03
_journal_name_full     'Acta Crystallographica, Section E'
_journal_year     2013
_journal_volume     69
_journal_issue      8
_journal_page_first     o1213
_journal_page_last     o1213
_journal_paper_category     QO
_journal_paper_doi     10.1107/S1600536813018400
_journal_coeditor_code     NK2211
_publ_contact_author_name     'Prof. Uk Lee'
_publ_contact_author_address
;
 Department of Chemistry, Pukyong National University, 599-1 Daeyeon 3-dong
 Nam-gu, Busan 608-737, Republic of Korea
;
_publ_contact_author_email     'uklee@pknu.ac.kr'
_publ_contact_author_fax     '+82-51-629-5583'
_publ_contact_author_phone     '+82-51-629-5596'
_publ_section_title
;
5-Chloro-2-(4-methylphenyl)-3-methylsulfinyl-1-benzofuran
;
loop_
    _publ_author_name
    _publ_author_address
    'Choi, Hong Dae'
;
 Department of Chemistry, Dongeui University, San 24 Kaya-dong
 Busanjin-gu, Busan 614-714, Republic of Korea
;
    'Seo, Pil Ja'
;
 Department of Chemistry, Dongeui University, San 24 Kaya-dong
 Busanjin-gu, Busan 614-714, Republic of Korea
;
    'Lee, Uk'
;
 Department of Chemistry, Pukyong National University,
 599-1 Daeyeon 3-dong
 Nam-gu, Busan 608-737, Republic of Korea
;
_publ_section_synopsis     .
data_I
_chemical_name_systematic
;
5-Chloro-2-(4-methylphenyl)-3-methylsulfinyl-1-benzofuran
;
_chemical_name_common     ?
_chemical_formula_moiety     'C16 H13 Cl O2 S'
_chemical_formula_sum     'C16 H13 Cl O2 S'
_chemical_formula_iupac     'C16 H13 Cl O2 S'
_chemical_formula_weight     304.77
_chemical_melting_point_gt     459
_chemical_melting_point_lt     460
_symmetry_cell_setting     triclinic
_symmetry_space_group_name_H-M     'P -1'
_symmetry_space_group_name_Hall     '-P 1'
loop_
    _symmetry_equiv_pos_as_xyz
    'x, y, z'
    '-x, -y, -z'
_cell_length_a     8.0694(8)
_cell_length_b     8.0763(8)
_cell_length_c     11.4208(11)
_cell_angle_alpha     90.185(6)
_cell_angle_beta     96.280(6)
_cell_angle_gamma     111.701(6)
_cell_volume     686.63(12)
_cell_formula_units_Z     2
_cell_measurement_reflns_used     4424
_cell_measurement_theta_min     2.72
_cell_measurement_theta_max     28.11
_cell_measurement_temperature     173(2)
_exptl_crystal_description     'block'
_exptl_crystal_colour     'colourless'
_exptl_crystal_size_max     0.35
_exptl_crystal_size_mid     0.34
_exptl_crystal_size_min     0.10
_exptl_crystal_density_diffrn     1.474
_exptl_crystal_density_meas     ?
_exptl_crystal_density_method     'not measured'
_exptl_crystal_F_000     316
_exptl_absorpt_coefficient_mu     0.427
_exptl_absorpt_correction_type     multi-scan
_exptl_absorpt_process_details     '(<i>SADABS</i>; Bruker, 2009)'
_exptl_absorpt_correction_T_min     0.8645
_exptl_absorpt_correction_T_max     0.9577
_exptl_special_details     ?
_diffrn_ambient_temperature     173(2)
_diffrn_radiation_type     MoK\a
_diffrn_radiation_wavelength     0.71073
_diffrn_radiation_source     'rotating anode'
_diffrn_radiation_monochromator     'graphite multilayer'
_diffrn_measurement_device_type     'Bruker SMART APEXII CCD'
_diffrn_measurement_method     '\f and \w scans'
_diffrn_detector_area_resol_mean     10.0
_diffrn_reflns_number     12808
_diffrn_reflns_av_R_equivalents     0.0477
_diffrn_reflns_av_sigmaI/netI     0.0420
_diffrn_reflns_theta_min     1.80
_diffrn_reflns_theta_max     28.36
_diffrn_reflns_theta_full     28.36
_diffrn_measured_fraction_theta_max     0.994
_diffrn_measured_fraction_theta_full     0.994
_diffrn_reflns_limit_h_min     -10
_diffrn_reflns_limit_h_max     10
_diffrn_reflns_limit_k_min     -10
_diffrn_reflns_limit_k_max     10
_diffrn_reflns_limit_l_min     -15
_diffrn_reflns_limit_l_max     15
_diffrn_standards_number     0
_diffrn_standards_interval_count     ?
_diffrn_standards_interval_time     ?
_diffrn_standards_decay_%     ?
_refine_special_details
;
 Refinement of F^2^ against ALL reflections.  The weighted R-factor wR and
 goodness of fit S are based on F^2^, conventional R-factors R are based
 on F, with F set to zero for negative F^2^. The threshold expression of
 F^2^ > 2sigma(F^2^) is used only for calculating R-factors(gt) etc. and is
 not relevant to the choice of reflections for refinement.  R-factors based
 on F^2^ are statistically about twice as large as those based on F, and R-
 factors based on ALL data will be even larger.
;
_reflns_number_total     3423
_reflns_number_gt     3021
_reflns_threshold_expression     I>2\s(I)
_refine_ls_structure_factor_coef     Fsqd
_refine_ls_matrix_type     full
_refine_ls_R_factor_all     0.0429
_refine_ls_R_factor_gt     0.0381
_refine_ls_wR_factor_gt     0.1001
_refine_ls_wR_factor_ref     0.1033
_refine_ls_goodness_of_fit_ref     1.052
_refine_ls_restrained_S_all     1.052
_refine_ls_number_reflns     3423
_refine_ls_number_parameters     183
_refine_ls_number_restraints     0
_refine_ls_hydrogen_treatment     constr
_refine_ls_weighting_scheme     calc
_refine_ls_weighting_details
         'calc w=1/[\s^2^(Fo^2^)+(0.0432P)^2^+0.3137P] where P=(Fo^2^+2Fc^2^)/3'
_atom_sites_solution_hydrogens     difmap
_atom_sites_solution_primary     direct
_atom_sites_solution_secondary     difmap
_refine_ls_shift/su_max     0.000
_refine_ls_shift/su_mean     0.000
_refine_diff_density_max     0.315
_refine_diff_density_min     -0.278
_refine_ls_extinction_method     none
_refine_ls_extinction_coef     ?
loop_
    _atom_type_symbol
    _atom_type_description
    _atom_type_scat_dispersion_real
    _atom_type_scat_dispersion_imag
    _atom_type_scat_source
    'C' 'C' 0.0033 0.0016
                         'International Tables Vol C Tables 4.2.6.8 and 6.1.1.4'
    'H' 'H' 0.0000 0.0000
                         'International Tables Vol C Tables 4.2.6.8 and 6.1.1.4'
    'O' 'O' 0.0106 0.0060
                         'International Tables Vol C Tables 4.2.6.8 and 6.1.1.4'
    'S' 'S' 0.1246 0.1234
                         'International Tables Vol C Tables 4.2.6.8 and 6.1.1.4'
    'Cl' 'Cl' 0.1484 0.1585
                         'International Tables Vol C Tables 4.2.6.8 and 6.1.1.4'
_computing_data_collection     '<i>APEX2</i> (Bruker, 2009)'
_computing_cell_refinement     '<i>SAINT</i> (Bruker, 2009)'
_computing_data_reduction     '<i>SAINT</i> (Bruker, 2009)'
_computing_structure_solution     '<i>SHELXS97</i> (Sheldrick, 2008)'
_computing_structure_refinement     '<i>SHELXL97</i> (Sheldrick, 2008)'
_computing_molecular_graphics
;
<i>ORTEP-3</i> for Windows
(Farrugia, 2012) and <i>DIAMOND</i> (Brandenburg,
1998)
;
_computing_publication_material     '<i>SHELXL97</i> (Sheldrick, 2008)'
loop_
    _atom_site_type_symbol
    _atom_site_label
    _atom_site_fract_x
    _atom_site_fract_y
    _atom_site_fract_z
    _atom_site_U_iso_or_equiv
    _atom_site_adp_type
    _atom_site_calc_flag
    _atom_site_refinement_flags
    _atom_site_occupancy
    _atom_site_symmetry_multiplicity
    _atom_site_disorder_assembly
    _atom_site_disorder_group
    Cl Cl1 0.21613(6) -0.06293(6) 0.00434(4) 0.03430(13) Uani d . 1 2 . .
    S S1 0.79728(5) 0.32171(5) 0.40498(4) 0.02612(12) Uani d . 1 2 . .
    O O1 0.30621(15) 0.15287(15) 0.50057(10) 0.0257(2) Uani d . 1 2 . .
    O O2 0.82257(18) 0.19866(17) 0.31756(13) 0.0401(3) Uani d . 1 2 . .
    C C1 0.5655(2) 0.2423(2) 0.41897(14) 0.0239(3) Uani d . 1 2 . .
    C C2 0.4219(2) 0.1456(2) 0.32835(14) 0.0236(3) Uani d . 1 2 . .
    C C3 0.4092(2) 0.0990(2) 0.20888(14) 0.0259(3) Uani d . 1 2 . .
    H H3 0.5122 0.1328 0.1679 0.031 Uiso calc R 1 2 . .
    C C4 0.2396(2) 0.0014(2) 0.15325(14) 0.0269(3) Uani d . 1 2 . .
    C C5 0.0852(2) -0.0505(2) 0.21040(15) 0.0291(3) Uani d . 1 2 . .
    H H5 -0.0284 -0.1179 0.1680 0.035 Uiso calc R 1 2 . .
    C C6 0.0970(2) -0.0040(2) 0.32891(15) 0.0282(3) Uani d . 1 2 . .
    H H6 -0.0061 -0.0370 0.3698 0.034 Uiso calc R 1 2 . .
    C C7 0.2666(2) 0.0929(2) 0.38407(14) 0.0241(3) Uani d . 1 2 . .
    C C8 0.4897(2) 0.2427(2) 0.52001(14) 0.0238(3) Uani d . 1 2 . .
    C C9 0.5607(2) 0.3179(2) 0.63960(14) 0.0238(3) Uani d . 1 2 . .
    C C10 0.7141(2) 0.4725(2) 0.66158(15) 0.0280(3) Uani d . 1 2 . .
    H H10 0.7738 0.5314 0.5976 0.034 Uiso calc R 1 2 . .
    C C11 0.7804(2) 0.5414(2) 0.77602(15) 0.0296(4) Uani d . 1 2 . .
    H H11 0.8862 0.6458 0.7898 0.036 Uiso calc R 1 2 . .
    C C12 0.6930(2) 0.4586(2) 0.87084(15) 0.0282(3) Uani d . 1 2 . .
    C C13 0.5390(2) 0.3061(2) 0.84809(15) 0.0281(3) Uani d . 1 2 . .
    H H13 0.4780 0.2489 0.9121 0.034 Uiso calc R 1 2 . .
    C C14 0.4720(2) 0.2353(2) 0.73466(14) 0.0256(3) Uani d . 1 2 . .
    H H14 0.3661 0.1309 0.7213 0.031 Uiso calc R 1 2 . .
    C C15 0.7646(3) 0.5323(3) 0.99514(16) 0.0390(4) Uani d . 1 2 . .
    H H15A 0.6653 0.5005 1.0436 0.059 Uiso calc R 1 2 . .
    H H15B 0.8228 0.6624 0.9952 0.059 Uiso calc R 1 2 . .
    H H15C 0.8522 0.4818 1.0276 0.059 Uiso calc R 1 2 . .
    C C16 0.8112(3) 0.5192(2) 0.32875(16) 0.0318(4) Uani d . 1 2 . .
    H H16A 0.9311 0.5749 0.3036 0.048 Uiso calc R 1 2 . .
    H H16B 0.7896 0.6031 0.3815 0.048 Uiso calc R 1 2 . .
    H H16C 0.7206 0.4877 0.2595 0.048 Uiso calc R 1 2 . .
loop_
    _atom_site_aniso_label
    _atom_site_aniso_U_11
    _atom_site_aniso_U_22
    _atom_site_aniso_U_33
    _atom_site_aniso_U_12
    _atom_site_aniso_U_13
    _atom_site_aniso_U_23
    Cl1 0.0365(3) 0.0364(2) 0.0259(2) 0.01030(19) -0.00156(17) -0.00172(16)
    S1 0.0199(2) 0.0253(2) 0.0326(2) 0.00772(16) 0.00336(15) 0.00359(15)
    O1 0.0207(6) 0.0284(6) 0.0265(6) 0.0073(5) 0.0031(4) -0.0001(4)
    O2 0.0316(7) 0.0302(6) 0.0614(9) 0.0115(6) 0.0178(6) -0.0034(6)
    C1 0.0214(8) 0.0241(7) 0.0262(7) 0.0090(6) 0.0017(6) 0.0007(6)
    C2 0.0218(8) 0.0215(7) 0.0281(8) 0.0091(6) 0.0014(6) 0.0021(6)
    C3 0.0257(8) 0.0260(7) 0.0269(8) 0.0107(6) 0.0035(6) 0.0021(6)
    C4 0.0303(9) 0.0243(7) 0.0255(7) 0.0106(7) -0.0008(6) 0.0001(6)
    C5 0.0252(8) 0.0272(8) 0.0315(8) 0.0076(7) -0.0026(7) 0.0006(6)
    C6 0.0226(8) 0.0287(8) 0.0329(8) 0.0089(7) 0.0031(6) 0.0024(6)
    C7 0.0238(8) 0.0237(7) 0.0256(7) 0.0098(6) 0.0021(6) 0.0015(6)
    C8 0.0201(8) 0.0218(7) 0.0290(8) 0.0073(6) 0.0021(6) 0.0021(6)
    C9 0.0241(8) 0.0240(7) 0.0258(7) 0.0117(6) 0.0034(6) 0.0014(6)
    C10 0.0301(9) 0.0248(7) 0.0282(8) 0.0081(7) 0.0072(7) 0.0031(6)
    C11 0.0297(9) 0.0234(7) 0.0329(8) 0.0065(7) 0.0046(7) -0.0028(6)
    C12 0.0311(9) 0.0278(8) 0.0275(8) 0.0132(7) 0.0030(7) -0.0024(6)
    C13 0.0298(9) 0.0296(8) 0.0270(8) 0.0123(7) 0.0075(7) 0.0048(6)
    C14 0.0228(8) 0.0236(7) 0.0301(8) 0.0081(6) 0.0040(6) 0.0027(6)
    C15 0.0417(11) 0.0422(10) 0.0295(9) 0.0116(9) 0.0035(8) -0.0084(7)
    C16 0.0342(10) 0.0272(8) 0.0355(9) 0.0118(7) 0.0087(7) 0.0073(7)
_geom_special_details
;
 All esds (except the esd in the dihedral angle between two l.s. planes)
 are estimated using the full covariance matrix.  The cell esds are taken
 into account individually in the estimation of esds in distances, angles
 and torsion angles; correlations between esds in cell parameters are only
 used when they are defined by crystal symmetry.  An approximate (isotropic)
 treatment of cell esds is used for estimating esds involving l.s. planes.
;
loop_
    _geom_bond_atom_site_label_1
    _geom_bond_atom_site_label_2
    _geom_bond_site_symmetry_2
    _geom_bond_distance
    _geom_bond_publ_flag
    Cl1 C4 . 1.7462(16) ?
    S1 O2 . 1.4879(13) ?
    S1 C1 . 1.7648(17) ?
    S1 C16 . 1.7925(17) ?
    O1 C7 . 1.3768(18) ?
    O1 C8 . 1.3790(19) ?
    C1 C8 . 1.364(2) ?
    C1 C2 . 1.445(2) ?
    C2 C7 . 1.393(2) ?
    C2 C3 . 1.397(2) ?
    C3 C4 . 1.381(2) ?
    C3 H3 . 0.9500 ?
    C4 C5 . 1.396(2) ?
    C5 C6 . 1.387(2) ?
    C5 H5 . 0.9500 ?
    C6 C7 . 1.378(2) ?
    C6 H6 . 0.9500 ?
    C8 C9 . 1.459(2) ?
    C9 C10 . 1.393(2) ?
    C9 C14 . 1.399(2) ?
    C10 C11 . 1.388(2) ?
    C10 H10 . 0.9500 ?
    C11 C12 . 1.393(2) ?
    C11 H11 . 0.9500 ?
    C12 C13 . 1.387(2) ?
    C12 C15 . 1.505(2) ?
    C13 C14 . 1.382(2) ?
    C13 H13 . 0.9500 ?
    C14 H14 . 0.9500 ?
    C15 H15A . 0.9800 ?
    C15 H15B . 0.9800 ?
    C15 H15C . 0.9800 ?
    C16 H16A . 0.9800 ?
    C16 H16B . 0.9800 ?
    C16 H16C . 0.9800 ?
loop_
    _geom_angle_atom_site_label_1
    _geom_angle_atom_site_label_2
    _geom_angle_atom_site_label_3
    _geom_angle_site_symmetry_1
    _geom_angle_site_symmetry_3
    _geom_angle
    _geom_angle_publ_flag
    O2 S1 C1 . . 106.64(7) ?
    O2 S1 C16 . . 106.07(8) ?
    C1 S1 C16 . . 97.73(8) ?
    C7 O1 C8 . . 106.62(12) ?
    C8 C1 C2 . . 107.24(14) ?
    C8 C1 S1 . . 126.49(13) ?
    C2 C1 S1 . . 125.89(12) ?
    C7 C2 C3 . . 119.27(15) ?
    C7 C2 C1 . . 105.00(14) ?
    C3 C2 C1 . . 135.73(15) ?
    C4 C3 C2 . . 116.75(15) ?
    C4 C3 H3 . . 121.6 ?
    C2 C3 H3 . . 121.6 ?
    C3 C4 C5 . . 123.29(15) ?
    C3 C4 Cl1 . . 118.71(13) ?
    C5 C4 Cl1 . . 118.00(13) ?
    C6 C5 C4 . . 120.20(15) ?
    C6 C5 H5 . . 119.9 ?
    C4 C5 H5 . . 119.9 ?
    C7 C6 C5 . . 116.26(15) ?
    C7 C6 H6 . . 121.9 ?
    C5 C6 H6 . . 121.9 ?
    O1 C7 C6 . . 125.14(14) ?
    O1 C7 C2 . . 110.63(14) ?
    C6 C7 C2 . . 124.23(15) ?
    C1 C8 O1 . . 110.51(14) ?
    C1 C8 C9 . . 133.98(15) ?
    O1 C8 C9 . . 115.51(13) ?
    C10 C9 C14 . . 118.87(15) ?
    C10 C9 C8 . . 121.45(14) ?
    C14 C9 C8 . . 119.67(15) ?
    C11 C10 C9 . . 120.65(15) ?
    C11 C10 H10 . . 119.7 ?
    C9 C10 H10 . . 119.7 ?
    C10 C11 C12 . . 120.54(16) ?
    C10 C11 H11 . . 119.7 ?
    C12 C11 H11 . . 119.7 ?
    C13 C12 C11 . . 118.46(15) ?
    C13 C12 C15 . . 120.74(16) ?
    C11 C12 C15 . . 120.80(16) ?
    C14 C13 C12 . . 121.65(16) ?
    C14 C13 H13 . . 119.2 ?
    C12 C13 H13 . . 119.2 ?
    C13 C14 C9 . . 119.81(15) ?
    C13 C14 H14 . . 120.1 ?
    C9 C14 H14 . . 120.1 ?
    C12 C15 H15A . . 109.5 ?
    C12 C15 H15B . . 109.5 ?
    H15A C15 H15B . . 109.5 ?
    C12 C15 H15C . . 109.5 ?
    H15A C15 H15C . . 109.5 ?
    H15B C15 H15C . . 109.5 ?
    S1 C16 H16A . . 109.5 ?
    S1 C16 H16B . . 109.5 ?
    H16A C16 H16B . . 109.5 ?
    S1 C16 H16C . . 109.5 ?
    H16A C16 H16C . . 109.5 ?
    H16B C16 H16C . . 109.5 ?
loop_
    _geom_torsion_atom_site_label_1
    _geom_torsion_atom_site_label_2
    _geom_torsion_atom_site_label_3
    _geom_torsion_atom_site_label_4
    _geom_torsion_site_symmetry_1
    _geom_torsion_site_symmetry_2
    _geom_torsion_site_symmetry_3
    _geom_torsion_site_symmetry_4
    _geom_torsion
    _geom_torsion_publ_flag
    O2 S1 C1 C8 . . . . 142.96(15) ?
    C16 S1 C1 C8 . . . . -107.64(15) ?
    O2 S1 C1 C2 . . . . -29.09(16) ?
    C16 S1 C1 C2 . . . . 80.31(15) ?
    C8 C1 C2 C7 . . . . -0.40(17) ?
    S1 C1 C2 C7 . . . . 172.92(12) ?
    C8 C1 C2 C3 . . . . 179.75(17) ?
    S1 C1 C2 C3 . . . . -6.9(3) ?
    C7 C2 C3 C4 . . . . -0.1(2) ?
    C1 C2 C3 C4 . . . . 179.69(16) ?
    C2 C3 C4 C5 . . . . 0.1(2) ?
    C2 C3 C4 Cl1 . . . . -179.18(11) ?
    C3 C4 C5 C6 . . . . 0.2(3) ?
    Cl1 C4 C5 C6 . . . . 179.45(12) ?
    C4 C5 C6 C7 . . . . -0.4(2) ?
    C8 O1 C7 C6 . . . . 179.86(15) ?
    C8 O1 C7 C2 . . . . -0.94(16) ?
    C5 C6 C7 O1 . . . . 179.43(14) ?
    C5 C6 C7 C2 . . . . 0.3(2) ?
    C3 C2 C7 O1 . . . . -179.29(13) ?
    C1 C2 C7 O1 . . . . 0.83(17) ?
    C3 C2 C7 C6 . . . . -0.1(2) ?
    C1 C2 C7 C6 . . . . -179.96(15) ?
    C2 C1 C8 O1 . . . . -0.17(17) ?
    S1 C1 C8 O1 . . . . -173.43(11) ?
    C2 C1 C8 C9 . . . . -179.34(16) ?
    S1 C1 C8 C9 . . . . 7.4(3) ?
    C7 O1 C8 C1 . . . . 0.68(17) ?
    C7 O1 C8 C9 . . . . -179.99(12) ?
    C1 C8 C9 C10 . . . . 29.6(3) ?
    O1 C8 C9 C10 . . . . -149.54(15) ?
    C1 C8 C9 C14 . . . . -151.36(18) ?
    O1 C8 C9 C14 . . . . 29.5(2) ?
    C14 C9 C10 C11 . . . . 1.5(2) ?
    C8 C9 C10 C11 . . . . -179.49(15) ?
    C9 C10 C11 C12 . . . . -1.0(3) ?
    C10 C11 C12 C13 . . . . 0.2(2) ?
    C10 C11 C12 C15 . . . . 179.82(16) ?
    C11 C12 C13 C14 . . . . 0.3(2) ?
    C15 C12 C13 C14 . . . . -179.38(16) ?
    C12 C13 C14 C9 . . . . 0.2(2) ?
    C10 C9 C14 C13 . . . . -1.0(2) ?
    C8 C9 C14 C13 . . . . 179.91(14) ?
loop_
    _geom_hbond_atom_site_label_D
    _geom_hbond_atom_site_label_H
    _geom_hbond_atom_site_label_A
    _geom_hbond_site_symmetry_A
    _geom_hbond_distance_DH
    _geom_hbond_distance_HA
    _geom_hbond_distance_DA
    _geom_hbond_angle_DHA
    C14 H14 O2 2_656 0.95 2.54 3.436(2) 157.5
_iucr_refine_instructions_details
;
TITL 1223 IN P-1
CELL  0.71073  8.06940  8.07630 11.42080 90.18500 96.28000 111.70100
ZERR 2  0.00080  0.00080  0.00110  0.00600  0.00600  0.00600
LATT 1
SFAC C H O S CL
UNIT 32 26 4 2 2
TEMP -100
L.S. 15
ACTA
BOND
BOND $H
CONF
MPLA 9 C1 C2 C3 C4 C5 C6 C7 O1 C8
MPLA 6 C9 C10 C11 C12 C13 C14
FMAP 2
EQIV $1 1-X, -Y, 1-Z
HTAB C14 O2_$1
PLAN 20
SIZE 0.102 0.342 0.351
WGHT    0.043200    0.313700
FVAR       0.23055
CL1   5    0.216126   -0.062934    0.004344    11.00000    0.03652    0.03641 =
         0.02586   -0.00172   -0.00156    0.01030
S1    4    0.797283    0.321707    0.404976    11.00000    0.01993    0.02531 =
         0.03259    0.00359    0.00336    0.00772
O1    3    0.306215    0.152871    0.500566    11.00000    0.02074    0.02838 =
         0.02653   -0.00007    0.00305    0.00734
O2    3    0.822568    0.198658    0.317565    11.00000    0.03162    0.03015 =
         0.06136   -0.00341    0.01781    0.01147
C1    1    0.565480    0.242289    0.418967    11.00000    0.02144    0.02409 =
         0.02623    0.00074    0.00167    0.00896
C2    1    0.421902    0.145558    0.328348    11.00000    0.02179    0.02147 =
         0.02811    0.00213    0.00144    0.00907
C3    1    0.409174    0.099003    0.208875    11.00000    0.02574    0.02604 =
         0.02692    0.00209    0.00354    0.01069
AFIX  43
H3    2    0.512175    0.132833    0.167896    11.00000   -1.20000
AFIX   0
C4    1    0.239600    0.001425    0.153248    11.00000    0.03030    0.02434 =
         0.02547    0.00008   -0.00083    0.01064
C5    1    0.085153   -0.050512    0.210403    11.00000    0.02516    0.02717 =
         0.03152    0.00060   -0.00262    0.00757
AFIX  43
H5    2   -0.028380   -0.117922    0.168013    11.00000   -1.20000
AFIX   0
C6    1    0.096952   -0.003987    0.328911    11.00000    0.02256    0.02867 =
         0.03289    0.00237    0.00310    0.00886
AFIX  43
H6    2   -0.006149   -0.037049    0.369757    11.00000   -1.20000
AFIX   0
C7    1    0.266564    0.092856    0.384069    11.00000    0.02376    0.02365 =
         0.02562    0.00146    0.00209    0.00980
C8    1    0.489749    0.242718    0.520012    11.00000    0.02008    0.02177 =
         0.02903    0.00210    0.00214    0.00732
C9    1    0.560651    0.317913    0.639599    11.00000    0.02415    0.02398 =
         0.02581    0.00137    0.00338    0.01165
C10   1    0.714050    0.472536    0.661580    11.00000    0.03011    0.02477 =
         0.02815    0.00307    0.00718    0.00808
AFIX  43
H10   2    0.773820    0.531417    0.597596    11.00000   -1.20000
AFIX   0
C11   1    0.780382    0.541372    0.776017    11.00000    0.02975    0.02344 =
         0.03290   -0.00278    0.00461    0.00653
AFIX  43
H11   2    0.886231    0.645787    0.789784    11.00000   -1.20000
AFIX   0
C12   1    0.693037    0.458624    0.870837    11.00000    0.03108    0.02779 =
         0.02747   -0.00244    0.00296    0.01325
C13   1    0.539011    0.306114    0.848092    11.00000    0.02976    0.02958 =
         0.02703    0.00480    0.00747    0.01231
AFIX  43
H13   2    0.478031    0.248882    0.912080    11.00000   -1.20000
AFIX   0
C14   1    0.472044    0.235339    0.734657    11.00000    0.02277    0.02364 =
         0.03005    0.00266    0.00399    0.00814
AFIX  43
H14   2    0.366141    0.130913    0.721297    11.00000   -1.20000
AFIX   0
C15   1    0.764564    0.532277    0.995141    11.00000    0.04172    0.04218 =
         0.02950   -0.00843    0.00349    0.01160
AFIX 137
H15A  2    0.665256    0.500547    1.043613    11.00000   -1.50000
H15B  2    0.822812    0.662427    0.995172    11.00000   -1.50000
H15C  2    0.852213    0.481829    1.027603    11.00000   -1.50000
AFIX   0
C16   1    0.811211    0.519224    0.328752    11.00000    0.03421    0.02725 =
         0.03545    0.00731    0.00871    0.01179
AFIX 137
H16A  2    0.931073    0.574908    0.303580    11.00000   -1.50000
H16B  2    0.789602    0.603092    0.381542    11.00000   -1.50000
H16C  2    0.720571    0.487661    0.259459    11.00000   -1.50000
HKLF 4
REM  1223 IN P-1
REM R1 =  0.0381 for   3021 Fo > 4sig(Fo)  and  0.0429 for all   3423 data
REM    183 parameters refined using      0 restraints
END
WGHT      0.0432      0.3136
REM Highest difference peak  0.315,  deepest hole -0.278,  1-sigma level  0.061
Q1    1   0.7997  0.4251  0.3597  11.00000  0.05    0.32
Q2    1   0.5130  0.2706  0.6843  11.00000  0.05    0.31
Q3    1   0.5029  0.1947  0.3648  11.00000  0.05    0.31
Q4    1   0.7592  0.2280  0.3561  11.00000  0.05    0.29
Q5    1   0.7166  0.5186  0.8211  11.00000  0.05    0.29
Q6    1   0.6807  0.2843  0.4218  11.00000  0.05    0.29
Q7    1   0.0890  0.0080  0.2671  11.00000  0.05    0.28
Q8    1   0.3390  0.1293  0.3458  11.00000  0.05    0.28
Q9    1   0.8549  0.2725  0.3574  11.00000  0.05    0.27
Q10   1   0.5247  0.2483  0.7947  11.00000  0.05    0.27
Q11   1   0.8897  0.3180  0.4797  11.00000  0.05    0.26
Q12   1   0.1618 -0.0220  0.1832  11.00000  0.05    0.25
Q13   1   0.9218  0.6177  1.0013  11.00000  0.05    0.25
Q14   1   0.5316  0.2721  0.4684  11.00000  0.05    0.25
Q15   1   0.7354  0.4926  0.9265  11.00000  0.05    0.25
Q16   1   0.7173  0.6242  1.0011  11.00000  0.05    0.24
Q17   1   0.7387  0.4951  0.7238  11.00000  0.05    0.24
Q18   1   0.5201  0.2839  0.5809  11.00000  0.05    0.23
Q19   1   0.1737  0.0624  0.3605  11.00000  0.05    0.23
Q20   1   0.7449  0.4405  1.0435  11.00000  0.05    0.23
;
