# Supplementary material for: 5-Chloro-2-(4-methyl­phen­yl)-3-methyl­sulfinyl-1-benzo­furan
Source: Acta Crystallogr Sect E Struct Rep Online. 2013 Jul 6;69(Pt 8):o1213. doi: 10.1107/S1600536813018400 (PMC3793721; doi:10.1107/S1600536813018400)
Supplement: Supplementary file 2 [file e-69-o1213-Isup2.hkl]

# 
# h,k,l, Fc-squared, Fo-squared, sigma(Fo-squared) and status flag 
# 
data_I
_shelx_title ' 1223 IN P-1' 
_shelx_refln_list_code          4 
_shelx_F_calc_maximum      142.73 
_exptl_crystal_F_000       316.00 
_reflns_d_resolution_high  0.7480 
 
loop_ 
 _symmetry_equiv_pos_as_xyz 
 'x, y, z' 
 '-x, -y, -z' 
 
_cell_length_a     8.0694 
_cell_length_b     8.0763 
_cell_length_c    11.4208 
_cell_angle_alpha  90.185 
_cell_angle_beta   96.280 
_cell_angle_gamma 111.701 
 
_shelx_F_squared_multiplier     1.000 
 
loop_ 
 _refln_index_h 
 _refln_index_k 
 _refln_index_l 
 _refln_F_squared_calc 
 _refln_F_squared_meas 
 _refln_F_squared_sigma 
 _refln_observed_status 
   1   0   0     1071.96     1180.63     30.09 o 
   2   0   0     4172.21     4100.93    101.48 o 
   3   0   0     3019.04     3244.15     87.49 o 
   4   0   0     1439.99     1611.82     43.84 o 
   5   0   0      385.16      348.91     14.08 o 
   6   0   0       89.43       89.30      5.68 o 
   7   0   0      159.44      155.74      7.57 o 
   8   0   0      239.96      233.57     12.48 o 
   9   0   0       96.54       91.53      8.76 o 
 -10   1   0        4.08        4.66      2.63 o 
  -9   1   0       98.72       95.53      6.22 o 
  -8   1   0      186.95      176.87     17.56 o 
  -7   1   0      114.70      109.13     10.64 o 
  -6   1   0      881.85      865.76     25.58 o 
  -5   1   0        8.59        8.49      0.79 o 
  -4   1   0      829.50      853.41     28.04 o 
  -3   1   0      118.29       93.91      2.60 o 
  -2   1   0      208.89      229.05      7.14 o 
  -1   1   0      388.17      387.81      8.82 o 
   0   1   0      420.68      455.41     10.93 o 
   1   1   0     1145.85     1193.81     35.21 o 
   2   1   0     1563.00     1639.21     48.70 o 
   3   1   0       42.29       35.24      1.67 o 
   4   1   0     1027.58     1141.06     34.10 o 
   5   1   0        0.69        2.29      0.47 o 
   6   1   0        4.26        2.81      1.08 o 
   7   1   0       22.42       27.76      2.69 o 
   8   1   0       12.58       19.97      2.80 o 
   9   1   0       30.86       24.72      5.21 o 
 -10   2   0        4.53        4.94      1.98 o 
  -9   2   0       19.16       24.80      3.13 o 
  -8   2   0      203.43      190.29      9.42 o 
  -7   2   0        0.76        5.02      0.86 o 
  -6   2   0      956.93      956.36     35.60 o 
  -5   2   0       19.16       21.80      1.16 o 
  -4   2   0       50.89       40.72      1.67 o 
  -3   2   0     1382.04     1465.08     44.90 o 
  -2   2   0    13041.07    12262.54    326.76 o 
  -1   2   0     5004.46     4900.13    154.75 o 
   0   2   0      574.39      569.48     13.83 o 
   1   2   0      808.34      862.91     25.59 o 
   2   2   0      136.99      178.04      5.93 o 
   3   2   0      104.07      128.70      5.25 o 
   4   2   0       12.64       16.03      1.45 o 
   5   2   0       37.67       31.90      3.22 o 
   6   2   0       29.24       34.60      3.65 o 
   7   2   0       80.40       76.16      5.71 o 
   8   2   0        0.79        2.07      2.34 o 
   9   2   0       44.47       44.36     11.76 o 
 -10   3   0       14.97       13.19      2.66 o 
  -9   3   0       67.00       59.18      4.87 o 
  -8   3   0      118.71      115.15     11.85 o 
  -7   3   0      393.57      393.92     18.19 o 
  -6   3   0      105.45      108.83      4.56 o 
  -5   3   0      210.00      216.74      7.11 o 
  -4   3   0      104.46      125.16      4.82 o 
  -3   3   0      273.56      253.35      6.72 o 
  -2   3   0        1.64        4.83      0.37 o 
  -1   3   0      762.29      835.42     20.29 o 
   0   3   0       11.67       14.19      0.97 o 
   1   3   0       79.29       70.56      2.71 o 
   2   3   0      235.01      293.59      9.48 o 
   3   3   0      578.09      622.69     22.21 o 
   4   3   0      119.95      102.81      4.74 o 
   5   3   0       99.72       77.34     12.86 o 
   6   3   0       20.99       13.80      2.52 o 
   7   3   0      121.00      145.47     16.93 o 
   8   3   0       54.97       53.81      7.06 o 
 -10   4   0       58.62       63.58      5.49 o 
  -9   4   0      101.72      112.29      5.49 o 
  -8   4   0      751.12      764.08     30.21 o 
  -7   4   0      178.97      183.38      7.66 o 
  -6   4   0      330.24      326.63     10.05 o 
  -5   4   0      827.35      850.63     24.68 o 
  -4   4   0     1851.43     1971.91     49.13 o 
  -3   4   0       49.77       83.54      2.48 o 
  -2   4   0      195.43      208.03      5.38 o 
  -1   4   0     1239.98     1248.22     31.55 o 
   0   4   0      456.72      502.24     12.44 o 
   1   4   0     1008.08     1008.72     37.37 o 
   2   4   0      195.31      204.65      7.02 o 
   3   4   0      437.41      447.62     16.53 o 
   4   4   0      181.42      174.90     17.01 o 
   5   4   0       29.32       26.05      5.30 o 
   6   4   0      177.16      178.62      9.87 o 
   7   4   0        0.36       -0.32      1.53 o 
 -10   5   0      105.06      116.17      6.84 o 
  -9   5   0       18.02       15.32      2.59 o 
  -8   5   0        3.91        2.27      1.55 o 
  -7   5   0       44.88       42.17      3.27 o 
  -6   5   0      157.81      155.97      5.86 o 
  -5   5   0      251.78      258.19      8.03 o 
  -4   5   0      857.32      886.19     22.45 o 
  -3   5   0        5.07        5.13      0.54 o 
  -2   5   0      634.22      643.36     15.85 o 
  -1   5   0        3.28        2.01      0.39 o 
   0   5   0      568.37      578.79     14.36 o 
   1   5   0      227.37      266.91      8.14 o 
   2   5   0       30.10       30.51      1.87 o 
   3   5   0       53.60       48.01      2.79 o 
   4   5   0        7.09        3.83      1.25 o 
   5   5   0       94.61       68.21      5.37 o 
   6   5   0        4.83        4.73      2.14 o 
 -10   6   0        1.86        0.70      1.35 o 
  -9   6   0       76.88       72.50      3.57 o 
  -8   6   0      103.18       96.26      4.21 o 
  -7   6   0       48.24       44.06      2.40 o 
  -6   6   0       89.94      116.03      4.75 o 
  -5   6   0       16.49       16.12      1.17 o 
  -4   6   0       16.80       16.10      1.27 o 
  -3   6   0        3.57       19.50      2.29 o 
  -2   6   0      591.80      585.73     14.60 o 
  -1   6   0       30.64       28.56      1.30 o 
   0   6   0      106.21       97.90      3.66 o 
   1   6   0      337.86      339.36     10.46 o 
   2   6   0       16.58       19.51      1.99 o 
   3   6   0       13.38       13.16      1.51 o 
   4   6   0       35.98       27.84      2.74 o 
   5   6   0       24.61       26.19      4.20 o 
   6   6   0       40.08        7.40      3.53 o 
 -10   7   0        8.26       11.48      2.82 o 
  -9   7   0       61.05       62.40      3.37 o 
  -8   7   0       29.63       31.89      2.20 o 
  -7   7   0        0.13       14.30      2.82 o 
  -6   7   0       15.64       15.55      2.01 o 
  -5   7   0      248.99      240.73      9.21 o 
  -4   7   0       15.87       13.82      1.07 o 
  -3   7   0      164.14      163.74      4.59 o 
  -2   7   0       26.54       24.90      1.29 o 
  -1   7   0      441.83      443.97     14.53 o 
   0   7   0       44.76       36.16      2.14 o 
   1   7   0      131.20      134.22      5.06 o 
   2   7   0       54.59       61.70      3.21 o 
   3   7   0       26.59       24.24      2.12 o 
   4   7   0       77.68       74.55      5.01 o 
  -9   8   0      177.10      165.97      7.64 o 
  -8   8   0      151.16      131.59      5.51 o 
  -7   8   0      253.09      265.60      8.68 o 
  -6   8   0       15.10       13.83      1.32 o 
  -5   8   0      350.51      354.50     11.15 o 
  -4   8   0        7.58        9.07      1.18 o 
  -3   8   0       40.61       45.48      2.15 o 
  -2   8   0      133.84      139.75      5.08 o 
  -1   8   0       15.01       16.91      1.62 o 
   0   8   0       95.48       89.03      5.20 o 
   1   8   0       81.88       75.48      3.97 o 
   2   8   0      184.09      170.43      7.01 o 
   3   8   0       48.26       64.12      3.96 o 
  -8   9   0       86.57       78.31      4.61 o 
  -7   9   0       64.21       59.55      2.98 o 
  -6   9   0       38.51       37.05      2.26 o 
  -5   9   0       23.36       22.85      1.73 o 
  -4   9   0      158.95      151.26      7.06 o 
  -3   9   0       66.07       67.17      3.63 o 
  -2   9   0       22.99       25.19      2.34 o 
  -1   9   0       28.99       27.91      2.38 o 
   0   9   0       59.09       56.98      3.66 o 
   1   9   0      101.00       97.83      4.56 o 
   2   9   0       13.96       15.42      2.40 o 
  -7  10   0        0.09       -1.18      1.60 o 
  -6  10   0       33.86       28.94      3.53 o 
  -5  10   0        5.00        5.88      1.57 o 
  -4  10   0       21.13       23.46      2.63 o 
  -3  10   0        0.20       -1.06      1.06 o 
  -2  10   0       15.28       14.52      2.10 o 
  -1  10   0        1.08        1.80      1.71 o 
   0  10   0        9.72        7.24      2.18 o 
   0 -10   1        0.93        0.94      1.60 o 
   1 -10   1       32.32       40.91      4.73 o 
   2 -10   1       54.23       58.59      4.44 o 
   3 -10   1       27.75       26.67      2.84 o 
   4 -10   1       50.78       50.28      3.70 o 
   5 -10   1        5.51        4.70      1.58 o 
   6 -10   1      150.00      137.45      8.52 o 
   7 -10   1       52.94       54.50      4.74 o 
  -2  -9   1       40.15       48.36      4.57 o 
  -1  -9   1        4.82        6.50      1.69 o 
   0  -9   1      170.03      188.05      8.18 o 
   1  -9   1       69.65       74.95      4.67 o 
   2  -9   1      145.81      155.30      7.39 o 
   3  -9   1      110.68      122.81      5.37 o 
   4  -9   1       31.50       31.39      2.80 o 
   5  -9   1       14.50       21.80      2.62 o 
   6  -9   1        6.98        5.03      1.47 o 
   7  -9   1       77.35       73.06      4.76 o 
   8  -9   1        0.40       -0.19      1.51 o 
  -3  -8   1        3.67        6.23      1.58 o 
  -2  -8   1        7.21        9.65      1.57 o 
  -1  -8   1       72.93       74.98      4.45 o 
   0  -8   1       58.59       52.71      2.88 o 
   1  -8   1      102.36      105.10      4.23 o 
   2  -8   1       23.68       23.01      2.03 o 
   3  -8   1      100.28       96.93      6.88 o 
   4  -8   1       11.47       11.86      1.68 o 
   5  -8   1        4.36        3.79      1.23 o 
   6  -8   1       14.15       14.14      1.83 o 
   7  -8   1       38.89       33.70      2.70 o 
   8  -8   1       13.03       10.78      3.29 o 
   9  -8   1       35.18       25.21      3.95 o 
  -5  -7   1       10.33       11.95      6.68 o 
  -4  -7   1        3.66        1.97      1.47 o 
  -3  -7   1        0.08       -0.76      0.76 o 
  -2  -7   1       13.84       13.90      1.61 o 
  -1  -7   1        3.89        3.76      1.01 o 
   0  -7   1       73.81       73.35      5.37 o 
   1  -7   1        7.99        7.54      1.06 o 
   2  -7   1       27.03       28.02      1.77 o 
   3  -7   1      354.33      357.88     12.21 o 
   4  -7   1       39.11       31.84      1.67 o 
   5  -7   1       20.07       19.41      1.99 o 
   6  -7   1      288.07      279.70      8.96 o 
   7  -7   1       91.41       74.18      3.54 o 
   8  -7   1       17.08       18.67      4.80 o 
   9  -7   1        8.20       11.15      2.12 o 
  10  -7   1       24.17       19.94      3.57 o 
  -6  -6   1        7.50        5.64      2.38 o 
  -5  -6   1        8.47        8.24      2.94 o 
  -4  -6   1       15.21       13.63      2.34 o 
  -3  -6   1       42.31       33.01      2.26 o 
  -2  -6   1      152.28      154.12      7.39 o 
  -1  -6   1       28.05       24.11      1.74 o 
   0  -6   1      303.72      308.79      9.52 o 
   1  -6   1      160.58      193.17      6.18 o 
   2  -6   1      210.07      210.01      6.61 o 
   3  -6   1       39.57       34.59      1.49 o 
   4  -6   1       29.54       43.58      1.80 o 
   5  -6   1     1012.99      994.06     29.14 o 
   6  -6   1       54.84       45.65      2.18 o 
   7  -6   1      361.40      357.19     12.37 o 
   8  -6   1      323.05      344.97     19.00 o 
   9  -6   1      178.53      186.60     23.14 o 
  10  -6   1      229.00      209.40     15.24 o 
  -7  -5   1        1.51        0.79      1.82 o 
  -5  -5   1       16.77       13.71      5.40 o 
  -4  -5   1       33.32       32.85      2.69 o 
  -3  -5   1      150.07      148.83      5.83 o 
  -2  -5   1      269.07      251.30      7.97 o 
  -1  -5   1      115.19      106.61      4.55 o 
   0  -5   1      215.06      203.78      6.45 o 
   1  -5   1      107.08       94.89      3.33 o 
   2  -5   1     1546.26     1649.29     39.97 o 
   3  -5   1      581.22      587.88     16.01 o 
   4  -5   1      204.36      183.61      5.36 o 
   5  -5   1      145.58      145.90      4.91 o 
   6  -5   1      875.57      862.80     25.19 o 
   7  -5   1        6.64        9.20      1.64 o 
   8  -5   1      393.21      410.78     18.69 o 
   9  -5   1       33.05       36.18      3.24 o 
  10  -5   1       39.52       38.55      3.64 o 
  -7  -4   1       69.50       54.62      7.61 o 
  -6  -4   1       13.01       11.27      3.86 o 
  -5  -4   1       52.87       57.25      4.67 o 
  -4  -4   1      215.50      210.01      8.65 o 
  -3  -4   1       11.89        9.08      1.22 o 
  -2  -4   1      169.83      177.94      6.28 o 
  -1  -4   1       61.61       68.56      3.01 o 
   0  -4   1       10.29        5.42      0.68 o 
   1  -4   1       30.86       27.83      1.09 o 
   2  -4   1     3223.22     3515.11     84.42 o 
   3  -4   1     1619.69     1761.97     42.49 o 
   4  -4   1        9.33        9.48      0.62 o 
   5  -4   1       33.87       26.61      1.36 o 
   6  -4   1       23.91       20.67      1.38 o 
   7  -4   1      138.25      153.11      6.95 o 
   8  -4   1       48.58       50.52      3.66 o 
   9  -4   1       69.27       79.20      6.02 o 
  10  -4   1       22.46       26.35      2.71 o 
  -8  -3   1        0.07        0.39      2.15 o 
  -7  -3   1       54.78       48.90      4.60 o 
  -6  -3   1        3.20        2.43      2.30 o 
  -5  -3   1        3.73        1.30      1.34 o 
  -4  -3   1        6.46        5.72      1.14 o 
  -3  -3   1       26.67       33.98      2.03 o 
  -2  -3   1      482.76      488.64     15.14 o 
  -1  -3   1        0.84       -0.20      0.38 o 
   0  -3   1       73.45       84.31      2.81 o 
   1  -3   1     4925.87     5112.02    136.10 o 
   2  -3   1      156.02      163.76      4.27 o 
   3  -3   1        0.10        0.31      0.24 o 
   4  -3   1      610.12      674.31     18.81 o 
   5  -3   1      278.20      281.90      9.18 o 
   6  -3   1       22.51       20.27      1.54 o 
   7  -3   1       53.08       56.07      5.27 o 
   8  -3   1      217.90      218.81     15.05 o 
   9  -3   1        4.17        3.07      3.20 o 
  10  -3   1       30.31       28.59      4.99 o 
  -9  -2   1       35.76       35.56      9.12 o 
  -8  -2   1      220.67      136.78     21.82 o 
  -7  -2   1        6.15        3.82      1.87 o 
  -6  -2   1       29.41       32.60      3.46 o 
  -5  -2   1      677.51      601.00     27.56 o 
  -4  -2   1        0.34        3.37      1.06 o 
  -3  -2   1     1948.27     1946.40     66.25 o 
  -2  -2   1        0.05        0.21      0.21 o 
  -1  -2   1     2514.85     2593.30     76.08 o 
   0  -2   1     6885.01     6809.65    248.01 o 
   1  -2   1    20371.55    17778.61    428.70 o 
   2  -2   1     1369.02     1431.41     37.67 o 
   3  -2   1      288.50      293.00      9.29 o 
   4  -2   1      773.95      742.90     27.35 o 
   5  -2   1        3.59        6.84      0.98 o 
   6  -2   1      276.29      216.86     12.19 o 
   7  -2   1        4.88        6.79      1.73 o 
   8  -2   1       36.44       36.60      3.62 o 
   9  -2   1      226.39      237.08     12.87 o 
  10  -2   1        1.63        1.58      1.81 o 
  -9  -1   1       19.66       18.27      4.66 o 
  -8  -1   1       55.27       68.07      9.12 o 
  -7  -1   1      429.79      421.46     20.78 o 
  -6  -1   1       53.81       43.46      2.91 o 
  -5  -1   1     1854.72     1847.06     46.42 o 
  -4  -1   1      368.50      326.67     10.61 o 
  -3  -1   1      530.05      556.64     14.38 o 
  -2  -1   1     1874.35     1841.06     51.40 o 
  -1  -1   1     1652.66     1709.47     39.58 o 
   0  -1   1      872.22      904.87     24.09 o 
   1  -1   1      214.90      249.83      8.20 o 
   2  -1   1     2890.02     3044.08     74.40 o 
   3  -1   1     1728.53     1866.83     48.91 o 
   4  -1   1      136.35      175.31      4.92 o 
   5  -1   1     1420.08     1521.26     54.03 o 
   6  -1   1        0.02        0.46      0.60 o 
   7  -1   1       22.91       24.01      3.26 o 
   8  -1   1       31.94       32.45      3.20 o 
   9  -1   1       12.36       18.75      2.88 o 
  10  -1   1       83.12       85.51      6.85 o 
 -10   0   1        6.16        7.90      7.34 o 
  -9   0   1       11.43       14.58      2.64 o 
  -8   0   1      151.70      148.81     13.97 o 
  -7   0   1      494.56      468.44     24.66 o 
  -6   0   1      454.13      486.91     21.81 o 
  -5   0   1      493.28      503.87     18.62 o 
  -4   0   1      616.81      653.18     27.67 o 
  -3   0   1      305.72      366.65      8.83 o 
  -2   0   1     1575.28     1675.96     39.19 o 
  -1   0   1     1999.93     1736.44     42.39 o 
   0   0   1      962.64      991.51     36.72 o 
   1   0   1       21.78       21.14      0.95 o 
   2   0   1      117.60      112.84      4.91 o 
   3   0   1      128.03      119.86      4.02 o 
   4   0   1      203.87      198.04      6.53 o 
   5   0   1       98.19       98.75      4.40 o 
   6   0   1       23.38       20.37      2.05 o 
   7   0   1       53.25       52.88      4.00 o 
   8   0   1       40.20       38.15      5.33 o 
   9   0   1       22.84       30.15      4.56 o 
 -10   1   1        0.09       -0.19      2.73 o 
  -9   1   1       21.22       15.54      2.55 o 
  -8   1   1        2.00        4.51      2.62 o 
  -7   1   1      313.65      295.46     17.05 o 
  -6   1   1      261.62      272.39      8.86 o 
  -5   1   1       28.91       31.78      3.23 o 
  -4   1   1       95.41      106.07      3.73 o 
  -3   1   1        6.15       10.49      0.71 o 
  -2   1   1     2401.44     2584.66     78.90 o 
  -1   1   1      219.81      210.41      5.14 o 
   0   1   1        0.20        0.56      0.13 o 
   1   1   1      443.05      459.67     10.78 o 
   2   1   1      266.94      252.96      8.84 o 
   3   1   1      839.14     1041.23     31.36 o 
   4   1   1     1250.84     1310.35     39.26 o 
   5   1   1        0.36       -0.21      0.38 o 
   6   1   1      214.28      184.26      7.62 o 
   7   1   1       30.92       39.31      3.10 o 
   8   1   1       21.46       26.41      4.86 o 
   9   1   1      142.55      178.73     17.31 o 
 -10   2   1        4.68        5.00      4.80 o 
  -9   2   1      191.74      172.14     10.54 o 
  -8   2   1        4.71        5.75      0.91 o 
  -7   2   1      835.67      856.33     26.41 o 
  -6   2   1       27.93       29.29      2.15 o 
  -5   2   1      185.82      171.31      6.11 o 
  -4   2   1     1065.17     1067.18     33.44 o 
  -3   2   1       46.87       64.17      1.80 o 
  -2   2   1      753.92      760.43     19.06 o 
  -1   2   1      151.98      174.70      4.90 o 
   0   2   1     1790.94     1757.37     43.35 o 
   1   2   1      446.07      435.99     11.24 o 
   2   2   1     1264.53     1300.07     43.08 o 
   3   2   1     1091.24     1066.30     37.00 o 
   4   2   1       54.86       65.31      3.31 o 
   5   2   1      251.43      243.85     13.80 o 
   6   2   1       91.34       92.77      7.50 o 
   7   2   1      260.25      264.49     17.61 o 
   8   2   1       16.78       16.50      8.18 o 
 -10   3   1       99.28      112.39      7.55 o 
  -9   3   1       67.51       69.57      4.35 o 
  -8   3   1       12.28       11.98      1.31 o 
  -7   3   1       23.43       21.83      1.60 o 
  -6   3   1      103.20      102.79      6.15 o 
  -5   3   1      297.34      317.31      7.69 o 
  -4   3   1       35.09       27.51      1.13 o 
  -3   3   1     2163.07     2314.49     57.77 o 
  -2   3   1       56.55       44.89      1.43 o 
  -1   3   1      356.47      342.99      9.62 o 
   0   3   1       18.18       22.15      0.91 o 
   1   3   1     1747.65     1845.96     51.29 o 
   2   3   1      201.96      250.25      9.14 o 
   3   3   1      185.79      186.22      8.63 o 
   4   3   1      171.09      181.25      7.50 o 
   5   3   1       17.64       13.09      2.34 o 
   6   3   1      189.08      166.76      9.18 o 
   7   3   1       22.97       24.87      3.49 o 
   8   3   1        4.21        3.06      2.67 o 
 -10   4   1       20.74       30.38      2.07 o 
  -9   4   1       11.25       12.42      1.68 o 
  -8   4   1       28.15       26.17      1.71 o 
  -7   4   1       42.14       37.45      1.99 o 
  -6   4   1       43.27       49.03      1.92 o 
  -5   4   1       84.36       71.69      3.50 o 
  -4   4   1      396.53      456.03     11.75 o 
  -3   4   1        1.35        5.58      0.48 o 
  -2   4   1       10.56       12.44      0.69 o 
  -1   4   1        9.29        9.31      0.62 o 
   0   4   1       60.10       58.42      1.96 o 
   1   4   1       11.18        7.34      0.48 o 
   2   4   1       50.53       48.90      2.50 o 
   3   4   1       21.08       23.72      1.81 o 
   4   4   1      132.50      127.52      5.78 o 
   5   4   1       36.35       31.30      3.51 o 
   6   4   1       22.45       12.94      6.22 o 
   7   4   1        0.88        0.37      1.66 o 
 -10   5   1       94.62       97.01      5.03 o 
  -9   5   1        5.87        6.77      1.06 o 
  -8   5   1       12.29       11.93      1.25 o 
  -7   5   1       90.55       86.93      3.65 o 
  -6   5   1       21.53       18.77      1.18 o 
  -5   5   1       36.09       50.47      2.04 o 
  -4   5   1      641.84      631.90     16.10 o 
  -3   5   1        0.34        0.75      0.36 o 
  -2   5   1      147.73      136.01      3.87 o 
  -1   5   1      154.12      161.73      4.62 o 
   0   5   1      235.25      263.63      6.84 o 
   1   5   1      207.21      200.36      5.46 o 
   2   5   1       22.94       25.07      1.92 o 
   3   5   1       39.84       46.60      2.95 o 
   4   5   1       77.58       68.80      5.11 o 
   5   5   1       27.95       34.40      8.64 o 
   6   5   1       13.34       13.58      2.78 o 
 -10   6   1       58.89       59.24      3.22 o 
  -9   6   1        4.69        4.38      1.05 o 
  -8   6   1      388.66      378.90     13.09 o 
  -7   6   1       10.90       10.72      1.18 o 
  -6   6   1     1187.77     1194.59     34.59 o 
  -5   6   1       71.33       62.42      2.52 o 
  -4   6   1      172.61      177.89      5.00 o 
  -3   6   1      584.63      556.06     14.20 o 
  -2   6   1       32.32       28.09      1.28 o 
  -1   6   1      352.21      335.21      8.60 o 
   0   6   1      190.63      188.72      5.52 o 
   1   6   1       30.99       26.02      2.00 o 
   2   6   1      713.76      639.12     24.08 o 
   3   6   1      110.13       92.27      4.50 o 
   4   6   1       57.49       58.42      4.46 o 
   5   6   1       39.40       35.11      4.14 o 
 -10   7   1       60.23       61.62      3.93 o 
  -9   7   1       56.09       57.72      3.11 o 
  -8   7   1       20.94       16.64      2.24 o 
  -7   7   1      356.24      343.50     16.53 o 
  -6   7   1        0.44       -0.28      0.45 o 
  -5   7   1       59.46       57.61      2.51 o 
  -4   7   1      422.37      419.13     11.16 o 
  -3   7   1       11.88       13.62      0.95 o 
  -2   7   1      405.27      400.36     10.26 o 
  -1   7   1       22.08       20.62      1.61 o 
   0   7   1       20.14       20.49      1.64 o 
   1   7   1      281.49      263.85      9.45 o 
   2   7   1       15.44       19.96      2.16 o 
   3   7   1       96.65       91.66      4.23 o 
   4   7   1       35.73       40.28      4.97 o 
  -9   8   1        0.19       -0.71      0.71 o 
  -8   8   1        2.18        0.73      0.70 o 
  -7   8   1       73.69       66.46      2.95 o 
  -6   8   1       19.77       19.76      1.90 o 
  -5   8   1       16.01       15.23      1.35 o 
  -4   8   1        1.73        2.55      0.69 o 
  -3   8   1       57.33       55.70      2.36 o 
  -2   8   1        1.16        1.87      0.62 o 
  -1   8   1       30.19       30.86      2.08 o 
   0   8   1        6.26        7.70      1.29 o 
   1   8   1       64.07       61.38      3.24 o 
   2   8   1       76.49       70.28      3.68 o 
   3   8   1        4.14        2.96      1.32 o 
  -8   9   1       12.45       11.97      1.58 o 
  -7   9   1       18.92       15.39      2.36 o 
  -6   9   1        7.03       10.20      1.25 o 
  -5   9   1        9.08        9.46      1.36 o 
  -4   9   1        1.27        0.93      0.71 o 
  -3   9   1       28.87       28.47      1.71 o 
  -2   9   1       31.99       39.45      4.08 o 
  -1   9   1        1.74        0.73      0.93 o 
   0   9   1        8.67        9.06      1.49 o 
   1   9   1        0.77        1.17      1.21 o 
   2   9   1        0.05        1.07      1.64 o 
  -7  10   1       26.44       26.17      2.20 o 
  -6  10   1        2.27        2.07      0.92 o 
  -5  10   1        1.35        1.48      0.95 o 
  -4  10   1       64.87       72.47      4.56 o 
  -3  10   1        0.13        1.39      1.20 o 
  -2  10   1      136.18      142.56      7.25 o 
  -1  10   1        3.26        1.76      1.62 o 
   1 -10   2        0.13       -0.91      1.47 o 
   2 -10   2       80.82       82.33      6.40 o 
   3 -10   2       39.68       41.07      3.50 o 
   4 -10   2        0.95        2.30      1.37 o 
   5 -10   2       54.63       53.28      5.17 o 
   6 -10   2       17.72       18.21      3.07 o 
   7 -10   2        4.58        4.74      2.92 o 
  -2  -9   2       13.59       11.97      2.62 o 
  -1  -9   2       47.25       47.23      6.81 o 
   0  -9   2        0.37       -0.71      1.06 o 
   1  -9   2        7.97        9.94      1.67 o 
   2  -9   2        9.83       10.30      1.72 o 
   3  -9   2       17.96       20.65      2.40 o 
   4  -9   2      161.11      150.58      7.10 o 
   5  -9   2        1.22        1.51      1.08 o 
   6  -9   2        7.03        9.25      1.71 o 
   7  -9   2       91.07       87.95      4.91 o 
   8  -9   2        0.45       -0.94      1.69 o 
  -3  -8   2       13.32       14.02      1.90 o 
  -2  -8   2        7.95        6.20      1.39 o 
  -1  -8   2       93.17       91.16      4.16 o 
   0  -8   2       27.70       31.97      2.46 o 
   1  -8   2      145.35      147.60      8.93 o 
   2  -8   2      113.54      118.60      5.13 o 
   3  -8   2        4.59        4.47      1.13 o 
   4  -8   2       24.39       25.39      2.38 o 
   5  -8   2      120.66      114.69      5.57 o 
   6  -8   2      121.12      132.84      9.94 o 
   7  -8   2       80.60       83.02      8.72 o 
   8  -8   2       43.78       39.64      3.66 o 
   9  -8   2      172.20      165.00     12.61 o 
  -4  -7   2       18.77       11.85      2.50 o 
  -3  -7   2       11.55       10.95      1.54 o 
  -2  -7   2      101.17      100.90      4.34 o 
  -1  -7   2        7.22        5.49      1.09 o 
   0  -7   2      132.15      140.02      8.12 o 
   1  -7   2       23.26       25.02      1.77 o 
   2  -7   2       33.76       28.67      1.97 o 
   3  -7   2     1076.26     1146.21     51.15 o 
   4  -7   2       29.67       31.26      2.38 o 
   5  -7   2      250.71      247.19     10.02 o 
   6  -7   2       79.10       78.08      4.07 o 
   7  -7   2      280.57      281.53     13.44 o 
   8  -7   2       38.64       41.05      6.11 o 
   9  -7   2      144.78      144.26      8.84 o 
  -6  -6   2       53.28       44.02      6.95 o 
  -5  -6   2        0.01        0.99      2.45 o 
  -4  -6   2       20.53       18.27      2.00 o 
  -3  -6   2      213.10      204.21     12.30 o 
  -2  -6   2       34.69       34.20      2.16 o 
  -1  -6   2       90.51       85.07      3.45 o 
   0  -6   2       16.09       15.69      1.36 o 
   1  -6   2      319.83      325.90      9.83 o 
   2  -6   2       29.83       28.87      2.13 o 
   3  -6   2     1676.24     1749.86     54.98 o 
   4  -6   2       18.94       15.07      1.35 o 
   5  -6   2       64.55       67.03     11.50 o 
   6  -6   2       29.90       33.50      2.35 o 
   7  -6   2        9.93        9.81      2.54 o 
   8  -6   2       17.88       18.29      2.38 o 
   9  -6   2       13.05       10.44      2.03 o 
  10  -6   2       13.32       14.86      3.39 o 
  -7  -5   2        0.62        1.35      1.90 o 
  -6  -5   2        7.74        6.10      2.35 o 
  -5  -5   2       64.07       66.87     10.05 o 
  -4  -5   2        0.02        0.49      1.03 o 
  -3  -5   2      101.27      104.60      4.59 o 
  -2  -5   2       21.08       22.04      1.65 o 
  -1  -5   2       13.96       11.01      2.01 o 
   0  -5   2        1.60        0.48      0.66 o 
   1  -5   2      321.22      326.74      9.65 o 
   2  -5   2      186.66      198.69      6.21 o 
   3  -5   2      270.80      271.42      8.58 o 
   4  -5   2        0.36        0.24      0.54 o 
   5  -5   2        2.70        2.64      0.83 o 
   6  -5   2       62.03       68.32      3.44 o 
   7  -5   2        2.37        4.29      1.60 o 
   8  -5   2       24.85       23.20      2.52 o 
   9  -5   2      109.10      119.09      6.85 o 
  10  -5   2        0.11       -1.13      1.51 o 
  -7  -4   2      154.35      168.47     10.62 o 
  -6  -4   2       13.01       13.82      3.31 o 
  -5  -4   2       18.16       19.13      3.21 o 
  -4  -4   2      619.90      602.20     23.71 o 
  -3  -4   2       98.93      105.19      5.59 o 
  -2  -4   2      552.58      567.34     14.87 o 
  -1  -4   2      224.33      228.46      7.90 o 
   0  -4   2      440.27      484.97     13.87 o 
   1  -4   2     3063.21     3426.97     93.48 o 
   2  -4   2     1147.31     1257.87     36.82 o 
   3  -4   2     1396.97     1397.66     43.70 o 
   4  -4   2       20.37       20.49      1.17 o 
   5  -4   2       60.07       57.33      3.18 o 
   6  -4   2      200.53      195.47      7.81 o 
   7  -4   2      118.39      129.58      8.75 o 
   8  -4   2       32.22       38.64      6.77 o 
   9  -4   2        0.10       -1.22      1.22 o 
  10  -4   2      149.51      147.04      9.30 o 
  -8  -3   2      103.25       90.21     11.60 o 
  -7  -3   2       27.53       24.85      6.52 o 
  -6  -3   2      406.04      427.63     39.87 o 
  -5  -3   2     1007.06      964.27     43.40 o 
  -4  -3   2      370.52      352.69     13.34 o 
  -3  -3   2     1894.81     1803.71     47.66 o 
  -2  -3   2        8.66       13.67      0.75 o 
  -1  -3   2      888.63      853.79     23.77 o 
   0  -3   2      327.42      357.19     10.31 o 
   1  -3   2     1032.29     1002.32     29.34 o 
   2  -3   2      334.67      316.12     10.30 o 
   3  -3   2       20.11       17.27      1.04 o 
   4  -3   2      949.51      997.50     32.91 o 
   5  -3   2      563.48      544.35     24.82 o 
   6  -3   2      366.46      399.04     25.40 o 
   7  -3   2       30.13       32.92      3.95 o 
   8  -3   2        0.08        0.00      1.32 o 
   9  -3   2       37.00       35.01      3.87 o 
  10  -3   2        2.83        2.52      1.81 o 
  -9  -2   2       64.81       73.27     14.49 o 
  -8  -2   2        1.08        1.45      2.23 o 
  -7  -2   2      293.94      272.08     20.50 o 
  -6  -2   2      110.99      108.90      9.05 o 
  -5  -2   2      407.64      419.73     20.62 o 
  -4  -2   2        5.44        5.83      0.96 o 
  -3  -2   2       94.89       86.62      3.57 o 
  -2  -2   2      740.56      779.08     19.88 o 
  -1  -2   2      105.36       96.16      3.39 o 
   0  -2   2      156.84      208.20      6.45 o 
   1  -2   2       62.92       57.28      2.22 o 
   2  -2   2       31.41       38.40      3.23 o 
   3  -2   2      247.06      251.40      9.21 o 
   4  -2   2      275.55      283.49     10.80 o 
   5  -2   2       75.06       75.88      2.93 o 
   6  -2   2        6.91        5.85      1.51 o 
   7  -2   2        1.96        2.27      1.23 o 
   8  -2   2        9.13        8.21      2.45 o 
   9  -2   2        0.17       -0.97      1.31 o 
  10  -2   2       26.60       21.78      3.46 o 
  -9  -1   2        6.44        3.53      3.39 o 
  -8  -1   2       23.09       16.32      3.85 o 
  -7  -1   2       26.68       26.23      4.19 o 
  -6  -1   2       98.68       82.08      6.37 o 
  -5  -1   2        0.02        0.28      0.69 o 
  -4  -1   2       11.63       14.00      1.21 o 
  -3  -1   2      398.16      415.26     12.65 o 
  -2  -1   2      422.15      435.85     13.73 o 
  -1  -1   2      213.63      217.93      5.74 o 
   0  -1   2     1227.56     1271.10     35.92 o 
   1  -1   2       46.56       43.00      2.60 o 
   2  -1   2        8.42       11.95      0.87 o 
   3  -1   2       69.79       61.07      2.54 o 
   4  -1   2      710.76      838.65     28.75 o 
   5  -1   2      319.29      292.59     11.22 o 
   6  -1   2       11.57       12.46      1.37 o 
   7  -1   2       45.36       41.72      3.74 o 
   8  -1   2       48.46       50.10      7.39 o 
   9  -1   2        4.71        3.07      1.74 o 
  10  -1   2       36.60       45.54      4.98 o 
 -10   0   2       15.54       15.05      9.03 o 
  -9   0   2        3.09        3.79      1.71 o 
  -8   0   2      110.42      111.66      7.78 o 
  -7   0   2       12.74       13.15      1.72 o 
  -6   0   2      521.15      524.03     15.85 o 
  -5   0   2       21.86       15.18      1.34 o 
  -4   0   2       71.09       62.56      2.50 o 
  -3   0   2      308.69      275.58      7.31 o 
  -2   0   2      292.30      273.87      6.76 o 
  -1   0   2     1917.20     1917.07     48.79 o 
   0   0   2        6.54        7.35      0.38 o 
   1   0   2     2127.77     2191.77     80.49 o 
   2   0   2     3602.94     3596.23    122.32 o 
   3   0   2      178.25      219.64      6.96 o 
   4   0   2     2242.86     2356.14     69.82 o 
   5   0   2       70.12       61.76      3.20 o 
   6   0   2      120.62      126.99      5.59 o 
   7   0   2      418.67      368.55     36.71 o 
   8   0   2       77.65       66.54     11.56 o 
   9   0   2      103.16      100.23     14.29 o 
 -10   1   2        2.65        1.36      1.54 o 
  -9   1   2      146.86      151.96      8.44 o 
  -8   1   2        8.63        9.86      1.86 o 
  -7   1   2       95.94      103.65      3.70 o 
  -6   1   2       33.24       26.46      1.39 o 
  -5   1   2      167.59      174.88      6.09 o 
  -4   1   2     2285.31     2344.48     58.51 o 
  -3   1   2      571.09      626.99     22.93 o 
  -2   1   2     3946.96     3647.29    106.49 o 
  -1   1   2      463.43      462.60     10.67 o 
   0   1   2     2935.28     2942.65     72.79 o 
   1   1   2      511.54      487.14     13.00 o 
   2   1   2     1430.57     1479.53     43.98 o 
   3   1   2      378.65      343.79     10.78 o 
   4   1   2        0.67        0.57      0.43 o 
   5   1   2      539.24      561.20     17.60 o 
   6   1   2      271.24      275.90     10.77 o 
   7   1   2       38.16       36.94      2.87 o 
   8   1   2      230.33      217.27     12.18 o 
   9   1   2        0.00        1.00      4.14 o 
 -10   2   2      117.18      130.75      8.40 o 
  -9   2   2        1.39        1.42      1.36 o 
  -8   2   2       66.63       67.06      3.12 o 
  -7   2   2      122.99      127.38      4.77 o 
  -6   2   2      119.95      116.67      4.23 o 
  -5   2   2       21.91       19.10      0.89 o 
  -4   2   2      960.70     1032.53     31.82 o 
  -3   2   2      120.87      162.83      4.68 o 
  -2   2   2       12.34       10.87      0.58 o 
  -1   2   2      158.80      156.02      4.08 o 
   0   2   2        6.18        6.71      0.37 o 
   1   2   2       73.83       66.94      2.02 o 
   2   2   2       22.38       26.43      1.18 o 
   3   2   2        2.09        6.42      0.89 o 
   4   2   2      264.04      253.40      8.50 o 
   5   2   2      116.43      125.22      5.72 o 
   6   2   2        1.88        0.53      1.16 o 
   7   2   2       27.96       25.55      3.31 o 
   8   2   2        1.05        0.62      2.34 o 
 -10   3   2        1.35        0.94      1.51 o 
  -9   3   2        1.98        0.06      0.64 o 
  -8   3   2        2.91        2.26      1.58 o 
  -7   3   2       17.89       14.89      1.22 o 
  -6   3   2       22.13       29.64      2.03 o 
  -5   3   2      500.09      510.29     14.19 o 
  -4   3   2      373.38      385.12     10.68 o 
  -3   3   2      153.92      138.66      3.76 o 
  -2   3   2      493.07      511.52     12.95 o 
  -1   3   2        2.51        2.44      0.41 o 
   0   3   2        3.43        4.28      0.41 o 
   1   3   2       35.43       35.48      1.29 o 
   2   3   2       27.78       32.42      1.59 o 
   3   3   2       11.80       11.01      1.31 o 
   4   3   2        0.11        0.33      0.70 o 
   5   3   2        9.37       14.38      2.44 o 
   6   3   2       13.76       13.36      4.57 o 
   7   3   2       20.92       19.87      3.13 o 
   8   3   2        1.81        7.11      3.48 o 
 -10   4   2        0.74        1.73      0.83 o 
  -9   4   2       59.93       62.30      3.01 o 
  -8   4   2       67.11       62.95      2.90 o 
  -7   4   2      145.62      146.67      7.93 o 
  -6   4   2      383.64      399.52     11.34 o 
  -5   4   2      402.98      442.38     12.34 o 
  -4   4   2      187.83      189.80      5.16 o 
  -3   4   2      123.41      122.94      3.44 o 
  -2   4   2      149.61      162.61      4.43 o 
  -1   4   2      472.35      455.29     11.65 o 
   0   4   2       31.60       22.41      0.95 o 
   1   4   2      241.91      211.39      5.87 o 
   2   4   2       58.19       63.69      2.93 o 
   3   4   2      643.81      617.41     22.09 o 
   4   4   2       12.90       11.75      1.49 o 
   5   4   2       16.34       21.65      3.02 o 
   6   4   2       61.82       70.26      5.54 o 
   7   4   2       29.96       33.24      4.10 o 
 -10   5   2      132.25      137.00     13.93 o 
  -9   5   2       27.81       29.95      1.98 o 
  -8   5   2      229.50      232.38      8.28 o 
  -7   5   2       31.83       30.42      1.80 o 
  -6   5   2      264.60      256.12      7.97 o 
  -5   5   2      231.47      226.27      6.20 o 
  -4   5   2       22.38       15.31      1.16 o 
  -3   5   2      805.80      793.57     20.09 o 
  -2   5   2      223.37      219.97      5.94 o 
  -1   5   2      807.72      803.19     19.57 o 
   0   5   2      252.61      215.87      5.71 o 
   1   5   2        3.39        3.69      0.46 o 
   2   5   2      408.53      377.19     12.35 o 
   3   5   2       39.74       36.18      3.40 o 
   4   5   2      273.00      247.55     14.43 o 
   5   5   2       83.01       88.28      6.29 o 
   6   5   2       27.19       29.97      3.92 o 
 -10   6   2       27.17       24.66      1.97 o 
  -9   6   2       70.93       69.39      3.29 o 
  -8   6   2       16.63       13.62      1.32 o 
  -7   6   2       76.98       70.25      3.12 o 
  -6   6   2      340.01      320.36      9.88 o 
  -5   6   2      100.41       96.59      3.45 o 
  -4   6   2      327.54      299.91      8.05 o 
  -3   6   2       21.95       25.87      1.22 o 
  -2   6   2      289.07      300.54      7.73 o 
  -1   6   2       95.82       98.07      2.96 o 
   0   6   2       47.10       50.87      1.87 o 
   1   6   2       22.81       25.72      1.76 o 
   2   6   2       99.16       87.10      4.18 o 
   3   6   2      158.01      142.27      5.40 o 
   4   6   2        0.00       -0.07      1.09 o 
   5   6   2        2.12        1.88      1.92 o 
 -10   7   2       31.20       34.01      3.86 o 
  -9   7   2        2.17        0.94      0.80 o 
  -8   7   2        7.21        8.62      1.16 o 
  -7   7   2       42.22       43.11      2.41 o 
  -6   7   2        4.40        6.22      0.87 o 
  -5   7   2        6.85        5.86      0.85 o 
  -4   7   2       30.29       28.88      1.39 o 
  -3   7   2        0.09        0.14      0.54 o 
  -2   7   2      120.70      117.37      3.84 o 
  -1   7   2        0.01        0.18      0.42 o 
   0   7   2        1.02        1.77      0.77 o 
   1   7   2       16.48       14.24      1.63 o 
   2   7   2       51.20       48.20      2.81 o 
   3   7   2        2.19        2.17      1.04 o 
   4   7   2       85.07       82.76      6.95 o 
  -9   8   2        4.88        4.41      1.18 o 
  -8   8   2        7.86       10.21      1.34 o 
  -7   8   2       39.79       36.69      2.03 o 
  -6   8   2       19.14       20.34      1.87 o 
  -5   8   2       31.89       29.87      1.75 o 
  -4   8   2       29.17       29.98      1.64 o 
  -3   8   2       75.83       78.04      2.70 o 
  -2   8   2       63.31       57.05      2.21 o 
  -1   8   2       83.80       79.56      3.51 o 
   0   8   2       52.77       55.05      2.93 o 
   1   8   2        5.28        5.64      1.19 o 
   2   8   2      274.89      290.91      9.78 o 
   3   8   2        0.01        0.79      1.10 o 
  -8   9   2       14.61       13.09      2.37 o 
  -7   9   2       66.76       66.27      3.06 o 
  -6   9   2       15.36       14.02      1.37 o 
  -5   9   2        8.30        8.20      1.55 o 
  -4   9   2      129.26      127.29      4.78 o 
  -3   9   2        6.81        5.47      1.15 o 
  -2   9   2      168.68      172.68      6.18 o 
  -1   9   2       30.12       30.08      2.24 o 
   0   9   2      121.61      139.55      6.51 o 
   1   9   2       92.43       91.09      4.80 o 
  -7  10   2       11.68        9.10      1.49 o 
  -6  10   2       47.58       45.04      3.34 o 
  -5  10   2       14.25       11.63      1.41 o 
  -4  10   2       52.60       50.72      3.66 o 
  -3  10   2       17.33       19.23      2.17 o 
  -2  10   2        0.13        0.49      1.37 o 
  -1  10   2       18.08       18.18      2.66 o 
   1 -10   3        6.70        5.78      2.10 o 
   2 -10   3       31.69       30.25      3.32 o 
   3 -10   3       30.56       31.57      4.02 o 
   4 -10   3        3.08        0.90      4.23 o 
   5 -10   3       20.07       17.13      3.10 o 
   6 -10   3       59.36       48.00      5.74 o 
  -2  -9   3       32.86       32.74      3.86 o 
  -1  -9   3       72.19       73.80      9.11 o 
   0  -9   3       25.47       29.92      3.45 o 
   1  -9   3       35.77       35.47      3.23 o 
   2  -9   3      321.56      340.10     12.35 o 
   3  -9   3        1.37        9.52      1.73 o 
   4  -9   3      636.25      592.60     24.29 o 
   5  -9   3       97.30       99.08      5.87 o 
   6  -9   3      164.93      162.96      7.56 o 
   7  -9   3       81.36       88.49      4.99 o 
   8  -9   3       17.21       11.10      3.20 o 
  -3  -8   3        3.12        1.43      1.39 o 
  -2  -8   3      196.38      201.29      8.37 o 
  -1  -8   3       43.39       54.65      5.84 o 
   0  -8   3       85.06       75.14      5.60 o 
   1  -8   3       31.70       34.68      2.60 o 
   2  -8   3        6.20        7.44      1.36 o 
   3  -8   3      566.06      564.05     18.91 o 
   4  -8   3      232.37      224.36      9.50 o 
   5  -8   3       76.54       73.86      4.21 o 
   6  -8   3       75.81       78.60      4.39 o 
   7  -8   3       14.88       18.48      2.52 o 
   8  -8   3       39.67       34.13      3.46 o 
   9  -8   3        1.30       -0.56      1.51 o 
  -4  -7   3       79.00       81.31      8.06 o 
  -3  -7   3       15.50       14.60      1.75 o 
  -2  -7   3      102.64       99.75      4.47 o 
  -1  -7   3       99.91       94.84      4.16 o 
   0  -7   3      111.35       99.29      4.53 o 
   1  -7   3        0.25        0.80      0.70 o 
   2  -7   3      139.01      142.74      5.68 o 
   3  -7   3        8.22        8.22      1.27 o 
   4  -7   3      166.74      157.84      6.91 o 
   5  -7   3        3.47        4.12      1.38 o 
   6  -7   3       11.68       12.19      1.76 o 
   7  -7   3       24.91       24.41      2.66 o 
   8  -7   3        0.12        1.65      1.18 o 
   9  -7   3        1.09        1.13      1.69 o 
  -6  -6   3       15.99       16.52      4.12 o 
  -5  -6   3        4.74        4.44      1.60 o 
  -4  -6   3      113.62      105.64      9.79 o 
  -3  -6   3       14.91       18.47      2.15 o 
  -2  -6   3      141.54      150.97      5.71 o 
  -1  -6   3       35.44       33.54      3.11 o 
   0  -6   3       25.13       36.50      4.21 o 
   1  -6   3       59.35       66.96      3.81 o 
   2  -6   3      568.66      615.56     20.14 o 
   3  -6   3       71.28      115.46      5.48 o 
   4  -6   3        9.45        9.50      1.29 o 
   5  -6   3       67.78       71.41      3.71 o 
   6  -6   3        1.60        3.94      1.01 o 
   7  -6   3       55.81       66.88      4.52 o 
   8  -6   3       29.97       30.96      4.04 o 
   9  -6   3       17.38       23.36      2.86 o 
  10  -6   3        1.81       -0.56      1.51 o 
  -6  -5   3       91.58       75.97     11.01 o 
  -5  -5   3       48.56       47.24      8.07 o 
  -4  -5   3      836.89      801.96     31.32 o 
  -3  -5   3        6.96        7.64      1.14 o 
  -2  -5   3     1179.35     1109.61     33.30 o 
  -1  -5   3       28.99       28.81      1.98 o 
   0  -5   3      153.46      127.28      5.31 o 
   1  -5   3      230.77      214.15      6.68 o 
   2  -5   3      635.26      667.50     23.26 o 
   3  -5   3      121.61      115.78      4.42 o 
   4  -5   3       46.39       42.05      2.20 o 
   5  -5   3      337.37      336.65     12.87 o 
   6  -5   3      471.30      482.91     18.04 o 
   7  -5   3      146.33      137.18     10.35 o 
   8  -5   3       70.99       73.64      4.85 o 
   9  -5   3        0.13       -0.66      1.06 o 
  10  -5   3       79.81       92.19      8.47 o 
  -7  -4   3       28.75       27.70      3.77 o 
  -6  -4   3      183.74      178.65     16.65 o 
  -5  -4   3       54.58       57.87      5.11 o 
  -4  -4   3      207.64      194.59      8.23 o 
  -3  -4   3      125.26      108.69      8.76 o 
  -2  -4   3      515.57      492.91     13.39 o 
  -1  -4   3     1021.60     1083.23     31.87 o 
   0  -4   3      630.24      601.70     23.51 o 
   1  -4   3       55.02       62.77      2.51 o 
   2  -4   3     1137.36     1103.50     34.27 o 
   3  -4   3       44.70       42.76      2.17 o 
   4  -4   3      439.65      452.34     14.63 o 
   5  -4   3        3.23        1.59      0.72 o 
   6  -4   3      146.23      151.33      7.95 o 
   7  -4   3       60.15       57.08      3.86 o 
   8  -4   3        1.75        2.41      1.12 o 
   9  -4   3       32.72       34.04      3.26 o 
  10  -4   3        7.86       11.33      4.33 o 
  -8  -3   3        4.26        1.25      2.45 o 
  -7  -3   3       63.19       62.46      7.14 o 
  -6  -3   3        1.13        4.31      1.74 o 
  -5  -3   3       23.27       19.04      4.38 o 
  -4  -3   3        6.65        7.47      1.28 o 
  -3  -3   3      162.01      145.42      4.35 o 
  -2  -3   3      181.78      205.84      5.73 o 
  -1  -3   3        0.25       -0.28      0.28 o 
   0  -3   3      213.66      242.57      7.89 o 
   1  -3   3      549.42      603.12     17.86 o 
   2  -3   3      295.83      316.55     10.92 o 
   3  -3   3      158.22      191.13      6.76 o 
   4  -3   3        0.21       -0.09      0.43 o 
   5  -3   3      498.02      550.07     25.21 o 
   6  -3   3       18.91       19.00      2.82 o 
   7  -3   3       11.09       11.66      2.45 o 
   8  -3   3        1.32        1.88      1.51 o 
   9  -3   3       28.61       33.61      3.79 o 
  10  -3   3        6.43        4.09      4.14 o 
  -9  -2   3       32.21       43.62      6.36 o 
  -8  -2   3       18.19       19.88      9.61 o 
  -7  -2   3       50.70       41.29      4.16 o 
  -6  -2   3       26.31       23.89      3.14 o 
  -5  -2   3      402.54      397.05     14.73 o 
  -4  -2   3       12.10       17.47      1.18 o 
  -3  -2   3      391.67      377.48     11.05 o 
  -2  -2   3       14.37       14.07      0.72 o 
  -1  -2   3      952.30      972.10     31.56 o 
   0  -2   3      414.28      431.92     14.86 o 
   1  -2   3     1971.82     2077.00     62.48 o 
   2  -2   3       19.04       19.04      1.06 o 
   3  -2   3     1266.74     1272.56     44.40 o 
   4  -2   3      454.86      450.37     21.45 o 
   5  -2   3      406.32      420.76     13.54 o 
   7  -2   3       37.34       34.99      4.14 o 
   8  -2   3      115.17      115.14     12.13 o 
   9  -2   3       24.81       15.74      2.93 o 
  10  -2   3       40.52       49.38      5.07 o 
  -9  -1   3       17.95       14.30      3.87 o 
  -8  -1   3       79.77       76.58      7.84 o 
  -7  -1   3       34.55       33.56      3.62 o 
  -6  -1   3      145.62      165.53      8.85 o 
  -5  -1   3      151.30      138.54      4.57 o 
  -4  -1   3       93.31       92.70      5.62 o 
  -3  -1   3     2643.41     2744.30     75.27 o 
  -2  -1   3       72.58       92.65      2.89 o 
  -1  -1   3     2166.48     2154.43     50.24 o 
   0  -1   3      373.23      370.60     11.87 o 
   1  -1   3      919.78      896.99     51.47 o 
   2  -1   3      822.36      769.68     31.61 o 
   3  -1   3      142.51      169.38      5.64 o 
   4  -1   3      601.86      579.54     21.07 o 
   5  -1   3      288.23      286.88     10.50 o 
   6  -1   3      231.12      233.75      8.98 o 
   7  -1   3      314.24      312.68     14.02 o 
   8  -1   3        0.08        0.08      2.92 o 
   9  -1   3      127.45      126.99      8.38 o 
  -9   0   3      210.39      225.96     15.70 o 
  -8   0   3        1.28        2.24      1.46 o 
  -7   0   3       26.67       28.16      2.32 o 
  -6   0   3      536.47      559.45     16.03 o 
  -5   0   3      783.45      761.16     19.61 o 
  -4   0   3      470.94      457.96     12.59 o 
  -3   0   3     1249.18     1271.31     38.73 o 
  -2   0   3     3137.07     2976.19     86.59 o 
  -1   0   3      158.36      149.88      4.52 o 
   0   0   3     2175.19     2318.57     84.69 o 
   1   0   3     1680.80     1806.66     66.00 o 
   2   0   3      434.61      457.39     17.18 o 
   3   0   3      562.75      527.26     18.18 o 
   4   0   3      135.02      138.06      4.76 o 
   5   0   3      673.41      676.11     20.75 o 
   6   0   3       63.63       60.60      3.37 o 
   7   0   3       21.96       18.36      2.46 o 
   8   0   3       91.31       91.04      8.94 o 
   9   0   3       23.08       31.70      4.02 o 
 -10   1   3        9.20       12.06      2.49 o 
  -9   1   3       53.84       56.33      5.83 o 
  -8   1   3        9.10        9.88      2.86 o 
  -7   1   3       13.22       11.84      1.00 o 
  -6   1   3        7.21        6.41      0.64 o 
  -5   1   3       14.53       23.61      1.11 o 
  -4   1   3      174.22      200.11      5.60 o 
  -3   1   3       54.73       69.84      3.03 o 
  -2   1   3      248.62      241.47      5.88 o 
  -1   1   3      110.79       99.03      2.66 o 
   0   1   3      523.97      510.48     11.45 o 
   1   1   3      202.88      220.68      6.06 o 
   2   1   3       53.63       61.02      1.88 o 
   3   1   3       38.54       44.22      1.95 o 
   4   1   3        0.34        1.78      0.53 o 
   5   1   3       30.21       27.37      1.61 o 
   6   1   3       11.80       14.83      1.79 o 
   7   1   3       10.30        7.03      1.86 o 
   8   1   3       40.16       41.09      5.25 o 
   9   1   3        7.75       10.46      2.42 o 
 -10   2   3      136.06      137.42      8.67 o 
  -9   2   3        1.02        0.12      1.28 o 
  -8   2   3        5.13        4.73      0.78 o 
  -7   2   3      317.62      299.51      9.95 o 
  -6   2   3       16.43       19.02      1.19 o 
  -5   2   3      260.59      251.52      8.94 o 
  -4   2   3      126.04      102.23      3.34 o 
  -3   2   3      236.76      248.85      6.69 o 
  -2   2   3      707.08      771.64     19.40 o 
  -1   2   3       29.90       33.31      1.04 o 
   0   2   3      828.05      820.64     20.54 o 
   1   2   3      203.17      202.40      6.23 o 
   2   2   3      107.60       91.14      3.00 o 
   3   2   3      280.21      278.93      7.53 o 
   4   2   3      144.32      164.72      5.83 o 
   5   2   3       56.26       62.09      4.48 o 
   6   2   3        9.79        4.21      1.46 o 
   7   2   3       65.59       64.44      5.19 o 
   8   2   3       19.07       19.85      4.60 o 
 -10   3   3       21.56       25.78      3.24 o 
  -9   3   3      346.75      353.62     12.61 o 
  -8   3   3        5.48        5.28      0.84 o 
  -7   3   3       48.47       52.10      2.60 o 
  -6   3   3      250.37      237.83      8.14 o 
  -5   3   3        0.08       -0.09      0.26 o 
  -4   3   3      140.32      110.05      3.32 o 
  -3   3   3      761.93      839.23     24.51 o 
  -2   3   3      102.67       87.44      2.49 o 
  -1   3   3     1341.46     1351.52     33.71 o 
   0   3   3       90.34       86.21      2.50 o 
   1   3   3      221.72      187.41      5.44 o 
   2   3   3       98.34      105.21      3.44 o 
   3   3   3      183.54      171.39      6.90 o 
   4   3   3      110.64       95.84      4.56 o 
   5   3   3       28.74       27.72      3.62 o 
   6   3   3      170.06      157.04      8.84 o 
   7   3   3        0.40        0.07      2.02 o 
 -10   4   3      195.87      208.75      7.14 o 
  -9   4   3        0.47       -0.11      0.58 o 
  -8   4   3       54.62       58.40      3.30 o 
  -7   4   3      428.84      435.95     15.10 o 
  -6   4   3      138.30      126.82      4.37 o 
  -5   4   3      508.81      456.37     12.72 o 
  -4   4   3        1.26        1.21      0.35 o 
  -3   4   3      292.03      260.03      6.84 o 
  -2   4   3      285.56      308.12      8.03 o 
  -1   4   3      161.84      146.21      4.04 o 
   0   4   3      142.48      151.06      4.20 o 
   1   4   3       20.13       21.31      0.99 o 
   2   4   3      168.41      163.42      5.85 o 
   3   4   3       24.53       21.12      1.84 o 
   4   4   3      351.92      341.10     13.03 o 
   5   4   3        1.69        0.25      1.39 o 
   6   4   3       54.35       54.94      4.89 o 
   7   4   3       20.14       20.40      4.95 o 
 -10   5   3       38.01       41.06      4.47 o 
  -9   5   3       95.52       97.41      4.12 o 
  -8   5   3       16.97       16.73      1.41 o 
  -7   5   3        9.47        9.41      0.97 o 
  -6   5   3      229.83      227.95      7.11 o 
  -5   5   3       31.08       39.21      1.53 o 
  -4   5   3       28.80       28.40      1.41 o 
  -3   5   3        9.12       10.25      0.70 o 
  -2   5   3       24.95       24.81      1.12 o 
  -1   5   3      157.43      150.97      4.30 o 
   0   5   3       10.56        8.69      0.59 o 
   1   5   3        0.47        0.74      0.58 o 
   2   5   3       13.04       13.42      1.43 o 
   3   5   3        2.97        2.23      1.03 o 
   4   5   3       33.36       31.83      2.62 o 
   5   5   3       38.64       36.59      4.04 o 
   6   5   3        9.85        4.72      4.13 o 
 -10   6   3       40.79       38.35      2.39 o 
  -9   6   3        7.17        5.80      1.43 o 
  -8   6   3       47.34       43.39      2.32 o 
  -7   6   3       55.03       55.49      2.60 o 
  -6   6   3       99.91      104.15      3.71 o 
  -5   6   3       45.47       42.36      2.02 o 
  -4   6   3       71.97       70.54      2.36 o 
  -3   6   3       97.32       95.92      2.99 o 
  -2   6   3       56.07       50.85      1.89 o 
  -1   6   3      231.86      226.07      6.04 o 
   0   6   3        0.99        5.97      0.78 o 
   1   6   3      324.20      323.08      9.95 o 
   2   6   3      221.80      222.30      7.40 o 
   3   6   3      316.76      304.66     10.93 o 
   4   6   3      209.69      219.78     16.00 o 
   5   6   3       12.46        9.56      2.52 o 
 -10   7   3       49.67       55.41      8.56 o 
  -9   7   3        0.49        0.64      0.80 o 
  -8   7   3       17.96       18.43      1.55 o 
  -7   7   3      160.15      149.41      9.36 o 
  -6   7   3       79.45       72.94      2.86 o 
  -5   7   3      257.01      247.76      7.81 o 
  -4   7   3       44.14       46.83      1.88 o 
  -3   7   3      471.09      459.96     12.14 o 
  -2   7   3      424.60      416.66     10.64 o 
  -1   7   3      245.44      246.24      7.26 o 
   0   7   3      204.93      189.91      6.37 o 
   1   7   3        0.47       -0.26      0.70 o 
   2   7   3      381.88      390.00     15.11 o 
   3   7   3        0.37        0.14      0.84 o 
   4   7   3       66.72       67.44      4.92 o 
  -9   8   3       22.42       29.45      2.64 o 
  -8   8   3       26.44       25.12      1.90 o 
  -7   8   3       16.90       15.69      1.35 o 
  -6   8   3       90.04       81.40      3.25 o 
  -5   8   3       40.72       39.53      2.96 o 
  -4   8   3      202.31      195.95      5.75 o 
  -3   8   3       12.69       14.17      1.07 o 
  -2   8   3      194.49      184.26      5.32 o 
  -1   8   3       19.60       22.64      1.78 o 
   0   8   3       34.82       33.17      2.32 o 
   1   8   3       14.72       13.43      1.57 o 
   2   8   3        0.36       -0.07      0.94 o 
   3   8   3        6.84        7.43      1.71 o 
  -8   9   3        0.45        0.19      2.63 o 
  -7   9   3        1.45        1.94      1.22 o 
  -6   9   3        3.92        5.24      1.24 o 
  -5   9   3       35.62       32.48      1.93 o 
  -4   9   3       12.40       12.73      1.25 o 
  -3   9   3       45.14       50.48      2.81 o 
  -2   9   3        6.90        6.21      1.18 o 
  -1   9   3       26.00       26.87      2.11 o 
   0   9   3        1.37        1.50      0.98 o 
   1   9   3       17.04       16.74      2.09 o 
  -7  10   3        7.54        7.78      2.45 o 
  -6  10   3        7.73        8.93      1.35 o 
  -5  10   3       73.08       64.83      3.11 o 
  -4  10   3       19.96       18.70      2.36 o 
  -3  10   3       15.80       16.79      2.78 o 
  -2  10   3       18.69       19.66      2.63 o 
  -1  10   3       13.86       14.94      2.04 o 
   1 -10   4       41.96       42.38      4.03 o 
   2 -10   4        7.25       12.77      2.84 o 
   3 -10   4       52.92       46.33      4.74 o 
   4 -10   4      463.70      446.78     22.50 o 
   5 -10   4       12.44        9.72      4.70 o 
   6 -10   4       16.46       20.22      3.25 o 
  -1  -9   4       20.27       21.08      3.42 o 
   0  -9   4      106.13      105.00      6.22 o 
   1  -9   4        6.18        5.92      1.63 o 
   2  -9   4       18.93       15.58      2.08 o 
   3  -9   4       16.84       16.01      2.20 o 
   4  -9   4        3.72        3.78      1.40 o 
   5  -9   4        1.44        1.33      1.15 o 
   6  -9   4       18.41       24.53      2.59 o 
   7  -9   4        1.74        0.98      1.49 o 
  -3  -8   4        9.97        4.17      1.57 o 
  -2  -8   4        5.30        4.44      1.81 o 
  -1  -8   4       47.36       41.34      5.86 o 
   0  -8   4      121.32      119.83      5.47 o 
   1  -8   4      113.43      110.95      5.09 o 
   2  -8   4       37.43       38.93      2.70 o 
   3  -8   4      227.62      229.86     12.71 o 
   4  -8   4        8.34       10.39      1.67 o 
   5  -8   4        6.11        4.09      1.41 o 
   6  -8   4       60.43       64.21      7.73 o 
   7  -8   4       14.45       12.69      2.19 o 
   8  -8   4       33.80       37.63      4.89 o 
  -4  -7   4       47.14       42.65      6.46 o 
  -3  -7   4      458.39      460.78     16.41 o 
  -2  -7   4      107.54      122.10      5.60 o 
  -1  -7   4      127.67      121.38      9.13 o 
   0  -7   4      176.74      187.30      8.04 o 
   1  -7   4       22.75       22.44      1.86 o 
   2  -7   4       62.35       63.20      3.45 o 
   3  -7   4        7.17        4.89      1.07 o 
   4  -7   4      113.20      109.65      5.22 o 
   5  -7   4       43.30       46.98      3.03 o 
   6  -7   4        0.53        2.00      1.00 o 
   7  -7   4      320.12      320.41     15.23 o 
   8  -7   4        1.67        1.60      1.33 o 
   9  -7   4       36.40       33.49      4.70 o 
  -5  -6   4        0.25        0.41      1.33 o 
  -4  -6   4       71.46       72.53      4.64 o 
  -3  -6   4       19.93       19.97      2.51 o 
  -2  -6   4        6.28        4.77      1.05 o 
  -1  -6   4      787.85      794.83     24.21 o 
   0  -6   4      117.28      102.82      4.48 o 
   1  -6   4      277.35      271.71      9.59 o 
   2  -6   4       90.02       89.30      3.89 o 
   3  -6   4      498.20      504.25     16.73 o 
   4  -6   4        9.21       10.37      1.78 o 
   5  -6   4      276.80      278.65     11.00 o 
   6  -6   4       24.47       29.30      2.61 o 
   7  -6   4       72.25       77.58      4.99 o 
   8  -6   4       62.08       66.34      8.47 o 
   9  -6   4       15.21       14.12      2.33 o 
  -6  -5   4       71.28       80.37     17.59 o 
  -5  -5   4        6.30        6.72      2.13 o 
  -4  -5   4       10.32        9.31      1.53 o 
  -3  -5   4        9.82        6.79      1.15 o 
  -2  -5   4       14.46       14.69      1.39 o 
  -1  -5   4       43.18       35.50      1.95 o 
   0  -5   4       12.06       13.16      1.35 o 
   1  -5   4       40.67       32.68      2.34 o 
   2  -5   4        8.84        8.54      0.97 o 
   3  -5   4       51.67       55.22      2.68 o 
   4  -5   4       19.07       18.81      1.68 o 
   5  -5   4       29.79       29.81      2.55 o 
   6  -5   4       11.11       11.60      1.45 o 
   7  -5   4        4.55        4.85      2.26 o 
   8  -5   4        0.00        0.13      0.99 o 
   9  -5   4        9.60        9.71      2.03 o 
  -7  -4   4       71.96       76.61     10.03 o 
  -6  -4   4       42.27       41.97      4.32 o 
  -5  -4   4       32.31       31.36      3.50 o 
  -4  -4   4      431.15      409.78     15.49 o 
  -3  -4   4       78.82       73.82      4.53 o 
  -2  -4   4      124.69      128.69      4.20 o 
  -1  -4   4       49.93       57.36      2.61 o 
   0  -4   4      134.77      131.10      4.39 o 
   1  -4   4      269.74      311.88      9.16 o 
   2  -4   4      500.92      497.21     15.20 o 
   3  -4   4       69.59       69.36      2.99 o 
   4  -4   4      180.44      180.08      7.27 o 
   5  -4   4      311.80      312.86     11.97 o 
   6  -4   4       33.02       38.23      2.39 o 
   7  -4   4       23.49       24.79      2.46 o 
   8  -4   4       68.09       60.26      8.65 o 
   9  -4   4       15.69       17.94      5.46 o 
  10  -4   4       28.92       32.67      4.10 o 
  -8  -3   4       91.32       96.35      7.01 o 
  -7  -3   4      118.85      125.48      8.52 o 
  -6  -3   4       98.52      107.25      8.61 o 
  -5  -3   4        1.85        3.94      2.04 o 
  -4  -3   4     1152.90     1111.40     42.30 o 
  -3  -3   4        0.70        1.44      0.33 o 
  -2  -3   4     1323.30     1358.60     39.97 o 
  -1  -3   4     1353.56     1337.94     36.31 o 
   0  -3   4      885.21      877.86     28.59 o 
   1  -3   4      761.95      708.60     23.49 o 
   2  -3   4      186.22      189.08      7.38 o 
   3  -3   4      528.79      550.23     19.36 o 
   4  -3   4      478.19      479.01     16.58 o 
   5  -3   4      145.17      147.86      7.69 o 
   6  -3   4      402.83      380.79     24.46 o 
   7  -3   4        7.17        5.46      2.07 o 
   8  -3   4      220.01      211.09     15.05 o 
   9  -3   4        8.61       10.03      2.47 o 
  -9  -2   4       94.91       96.70     20.32 o 
  -8  -2   4      224.87      237.21     13.43 o 
  -7  -2   4      121.02      122.58     11.82 o 
  -6  -2   4       11.94        9.64      2.15 o 
  -5  -2   4     1269.06     1157.93     40.94 o 
  -4  -2   4       25.17       27.49      1.31 o 
  -3  -2   4     1288.89     1220.35     34.87 o 
  -2  -2   4       59.78       50.09      1.77 o 
  -1  -2   4     1347.43     1388.54     35.57 o 
   0  -2   4     1081.60     1058.80     34.80 o 
   1  -2   4        2.77        2.82      0.43 o 
   2  -2   4     1479.96     1503.35     44.89 o 
   3  -2   4      226.73      212.77     17.12 o 
   4  -2   4      130.57      120.19      5.70 o 
   5  -2   4      633.59      643.63     21.84 o 
   6  -2   4      113.21      105.38      6.84 o 
   7  -2   4      143.41      127.93      9.78 o 
   8  -2   4       30.60       26.09      4.89 o 
   9  -2   4       89.54       83.03      6.44 o 
  -9  -1   4        5.01        9.18      5.17 o 
  -8  -1   4       12.35       19.75      4.21 o 
  -7  -1   4      132.99      137.33      7.99 o 
  -6  -1   4      159.56      157.46      8.63 o 
  -5  -1   4       85.20       71.66      2.73 o 
  -4  -1   4       64.26       50.12      2.03 o 
  -3  -1   4        6.37        7.26      0.65 o 
  -2  -1   4       94.17      127.10      6.02 o 
  -1  -1   4      783.56      788.31     17.93 o 
   0  -1   4      325.31      312.52      9.51 o 
   1  -1   4      566.32      557.95     24.74 o 
   2  -1   4      455.10      482.60     16.09 o 
   3  -1   4        5.04        3.63      0.51 o 
   4  -1   4      118.65      124.70      4.41 o 
   5  -1   4       16.84       18.18      1.58 o 
   6  -1   4       15.16       14.38      2.02 o 
   7  -1   4       57.25       54.67      4.17 o 
   8  -1   4       75.12       74.68      5.85 o 
   9  -1   4       17.08       13.56      2.78 o 
  -9   0   4       24.11       26.22      5.01 o 
  -8   0   4       23.02       20.85      6.77 o 
  -7   0   4      119.80      111.08      6.88 o 
  -6   0   4        3.18        0.39      0.76 o 
  -5   0   4        4.54        1.75      0.44 o 
  -4   0   4       17.11       16.74      1.81 o 
  -3   0   4        2.43        0.98      0.39 o 
  -2   0   4      204.45      197.65      7.35 o 
  -1   0   4        3.23        3.19      0.51 o 
   0   0   4       10.54        9.85      0.76 o 
   1   0   4       28.51       42.51      2.53 o 
   2   0   4        3.24        6.99      0.72 o 
   3   0   4        9.72       19.88      1.22 o 
   4   0   4       75.25       71.44      2.92 o 
   5   0   4       39.77       43.78      2.25 o 
   6   0   4        1.06        0.11      0.74 o 
   7   0   4      124.38      101.82      6.19 o 
   8   0   4       58.86       57.94      4.69 o 
   9   0   4       31.63       34.40      4.14 o 
 -10   1   4      113.37      106.51      9.97 o 
  -9   1   4       24.58       26.93      3.04 o 
  -8   1   4      497.56      506.05     21.47 o 
  -7   1   4       29.25       27.65      1.71 o 
  -6   1   4       33.92       31.56      1.56 o 
  -5   1   4      266.46      264.28      7.26 o 
  -4   1   4       50.78       78.50      3.04 o 
  -3   1   4       57.61       69.02      3.18 o 
  -2   1   4      779.54      800.06     20.72 o 
  -1   1   4       22.51       17.65      0.66 o 
   0   1   4     1522.06     1562.26     37.43 o 
   1   1   4      521.53      616.52     16.50 o 
   2   1   4      179.18      150.93      4.39 o 
   3   1   4      278.50      273.42      7.41 o 
   4   1   4      278.46      282.76      9.22 o 
   5   1   4      125.23      112.01      4.32 o 
   6   1   4       43.60       37.88      2.76 o 
   7   1   4      304.73      272.91     12.99 o 
   8   1   4       38.72       34.68      3.83 o 
 -10   2   4      107.19       97.63      6.43 o 
  -9   2   4      235.60      247.79     22.22 o 
  -8   2   4      172.57      172.93      7.25 o 
  -7   2   4       18.93       25.00      1.56 o 
  -6   2   4     1071.59     1045.22     32.11 o 
  -5   2   4        8.57        7.63      0.73 o 
  -4   2   4     1215.70     1148.81     29.46 o 
  -3   2   4      111.63      107.36      3.17 o 
  -2   2   4      201.60      168.60      4.44 o 
  -1   2   4     2155.09     2241.59     60.27 o 
   0   2   4       22.27       31.68      1.07 o 
   1   2   4     1256.87     1344.84     39.80 o 
   2   2   4       52.84       45.12      2.04 o 
   3   2   4      410.96      429.83     11.39 o 
   4   2   4      555.21      532.27     16.77 o 
   5   2   4      824.77      795.66     27.81 o 
   6   2   4       61.76       70.20      4.67 o 
   7   2   4       12.73       18.42      4.33 o 
   8   2   4       68.56       72.28     11.95 o 
 -10   3   4        0.15        2.13      1.51 o 
  -9   3   4      379.04      395.47     13.90 o 
  -8   3   4      103.03      109.64      5.54 o 
  -7   3   4       64.44       60.72      3.32 o 
  -6   3   4      182.56      176.64      5.25 o 
  -5   3   4      562.32      610.01     17.58 o 
  -4   3   4        7.86        7.06      0.61 o 
  -3   3   4        0.05        0.71      0.25 o 
  -2   3   4       39.81       43.47      1.39 o 
  -1   3   4       69.60       75.89      2.21 o 
   0   3   4      255.47      254.49      6.70 o 
   1   3   4       25.51       32.76      1.37 o 
   2   3   4       82.15       79.66      3.03 o 
   3   3   4       44.44       38.34      2.40 o 
   4   3   4       39.88       41.99      4.59 o 
   5   3   4      106.52       73.16      9.81 o 
   6   3   4        4.96        5.76      1.97 o 
   7   3   4        0.14        0.61      1.96 o 
 -10   4   4        3.14        4.94      1.41 o 
  -9   4   4        4.46        1.86      0.65 o 
  -8   4   4       12.22       10.37      1.05 o 
  -7   4   4       91.37       97.86      5.93 o 
  -6   4   4        8.52        9.07      0.76 o 
  -5   4   4      238.14      255.41      7.34 o 
  -4   4   4       11.09       15.50      0.81 o 
  -3   4   4       31.01       32.14      1.50 o 
  -2   4   4      133.55      145.50      4.00 o 
  -1   4   4      696.74      752.01     19.06 o 
   0   4   4      120.53      116.94      3.42 o 
   1   4   4      355.08      334.88      9.02 o 
   2   4   4        5.41        7.65      1.04 o 
   3   4   4     1135.73     1100.75     38.42 o 
   4   4   4       57.60       62.00      3.56 o 
   5   4   4      192.67      173.61      9.40 o 
   6   4   4       40.20       40.79      4.27 o 
   7   4   4       34.51       41.10      4.48 o 
 -10   5   4       16.50       17.82      1.88 o 
  -9   5   4       69.86       65.64      8.37 o 
  -8   5   4        1.94        2.09      0.70 o 
  -7   5   4       11.33       13.79      1.16 o 
  -6   5   4      309.08      303.98      9.24 o 
  -5   5   4        1.23        0.80      0.34 o 
  -4   5   4      363.27      336.19      8.80 o 
  -3   5   4      418.51      448.35     11.61 o 
  -2   5   4      156.80      154.39      4.32 o 
  -1   5   4     1225.09     1248.34     31.42 o 
   0   5   4       96.03       95.91      3.22 o 
   1   5   4       54.19       48.52      3.59 o 
   2   5   4      207.41      194.20      6.94 o 
   3   5   4      265.57      240.70     12.99 o 
   4   5   4       26.80       23.61      2.24 o 
   5   5   4        0.06       -0.24      1.35 o 
   6   5   4      102.51       98.99     12.79 o 
 -10   6   4      170.22      181.85     16.18 o 
  -9   6   4       10.84       12.23      1.57 o 
  -8   6   4      141.48      138.97      7.71 o 
  -7   6   4      156.39      148.52      5.53 o 
  -6   6   4       21.55       22.09      1.31 o 
  -5   6   4      540.87      513.58     13.31 o 
  -4   6   4       21.83       22.73      1.14 o 
  -3   6   4     1500.49     1484.48     37.23 o 
  -2   6   4      128.68      118.91      3.59 o 
  -1   6   4      333.95      316.29      8.54 o 
   0   6   4      772.28      748.41     19.78 o 
   1   6   4       60.88       54.09      2.82 o 
   2   6   4       80.18       80.74      3.94 o 
   3   6   4       44.35       42.18      2.68 o 
   4   6   4       60.41       58.68      4.97 o 
   5   6   4       29.84       27.49      3.63 o 
  -9   7   4      165.59      171.37      7.82 o 
  -8   7   4        2.41        4.70      1.11 o 
  -7   7   4       16.70       16.20      1.67 o 
  -6   7   4       74.33       71.53      3.36 o 
  -5   7   4        2.88        3.24      0.66 o 
  -4   7   4        3.15        3.46      0.72 o 
  -3   7   4        2.91        3.36      0.61 o 
  -2   7   4       38.06       39.60      2.15 o 
  -1   7   4      338.57      343.73      8.97 o 
   0   7   4       39.01       37.14      2.92 o 
   1   7   4       66.29       63.66      3.08 o 
   2   7   4       80.27       77.76      3.58 o 
   3   7   4       28.21       33.33      2.83 o 
   4   7   4        3.48        2.78      1.49 o 
  -9   8   4        1.75        1.95      0.87 o 
  -8   8   4       25.50       27.10      2.33 o 
  -7   8   4        0.00       -0.45      0.99 o 
  -6   8   4        4.64        3.91      1.41 o 
  -5   8   4      124.53      122.32      4.59 o 
  -4   8   4       70.76       69.11      2.59 o 
  -3   8   4       63.07       61.65      3.38 o 
  -2   8   4       55.54       55.68      2.84 o 
  -1   8   4      102.44       96.59      3.98 o 
   0   8   4       69.77       67.94      3.31 o 
   1   8   4        6.92        8.11      1.35 o 
   2   8   4       57.09       58.03      3.27 o 
  -8   9   4        0.00        0.78      0.82 o 
  -7   9   4       28.05       29.19      2.65 o 
  -6   9   4        9.35        7.55      1.46 o 
  -5   9   4       14.44       13.25      1.46 o 
  -4   9   4        4.97        2.90      0.75 o 
  -3   9   4       16.86       18.37      1.68 o 
  -2   9   4      130.23      133.35      5.11 o 
  -1   9   4       12.34       12.29      1.60 o 
   0   9   4       85.38       80.20      3.90 o 
   1   9   4       43.36       44.45      3.52 o 
  -6  10   4       25.88       26.50      3.59 o 
  -5  10   4       20.24       21.86      1.96 o 
  -4  10   4       97.92      106.16      7.23 o 
  -3  10   4        2.35        2.24      1.50 o 
  -2  10   4      104.30      104.24      8.01 o 
   2 -10   5       32.85       27.97      3.84 o 
   3 -10   5        2.87        2.23      4.04 o 
   4 -10   5       19.42       16.67      3.07 o 
   5 -10   5        0.34        2.05      1.85 o 
  -1  -9   5       10.94       13.16      2.53 o 
   0  -9   5        5.51        3.52      1.56 o 
   1  -9   5       91.13      100.51      5.12 o 
   2  -9   5       30.36       30.09      2.65 o 
   3  -9   5       17.43       20.52      2.38 o 
   4  -9   5        7.02        8.89      1.73 o 
   5  -9   5       77.07       77.59      9.52 o 
   6  -9   5       32.33       37.26      3.10 o 
   7  -9   5       17.31       17.12      3.76 o 
  -3  -8   5       35.65       33.69      3.26 o 
  -2  -8   5       17.69       22.37      2.43 o 
  -1  -8   5        0.26       -0.08      0.97 o 
   0  -8   5      396.52      400.45     14.25 o 
   1  -8   5       24.24       25.58      2.32 o 
   2  -8   5      380.86      398.74     13.94 o 
   3  -8   5       81.79       73.72      4.32 o 
   4  -8   5      135.45      152.08      7.00 o 
   5  -8   5      102.23      111.39      6.52 o 
   6  -8   5       64.19       64.14      3.97 o 
   7  -8   5       94.39       96.16      7.62 o 
   8  -8   5        0.10        2.26      2.07 o 
  -4  -7   5        4.03        3.10      1.90 o 
  -3  -7   5       77.58       83.05      7.37 o 
  -2  -7   5       35.26       37.89      3.76 o 
  -1  -7   5        0.61       -0.74      0.78 o 
   0  -7   5        0.01        1.00      0.83 o 
   1  -7   5      103.93      107.59      4.77 o 
   2  -7   5        1.56        0.64      0.78 o 
   3  -7   5        2.28        1.46      0.81 o 
   4  -7   5       76.27       68.27      3.83 o 
   5  -7   5       16.68       18.09      1.96 o 
   6  -7   5        0.88        0.11      0.86 o 
   7  -7   5        0.35        0.66      1.20 o 
   8  -7   5        4.03        5.51      1.81 o 
   9  -7   5        1.39        3.20      2.07 o 
  -5  -6   5       26.92       19.67      5.48 o 
  -4  -6   5        1.55        3.07      1.23 o 
  -3  -6   5       26.92       24.90      2.24 o 
  -2  -6   5       28.36       23.65      2.10 o 
  -1  -6   5        4.43        4.52      1.07 o 
   0  -6   5      382.96      388.39     16.94 o 
   1  -6   5       16.97       19.38      1.63 o 
   2  -6   5       67.61       72.07      5.65 o 
   3  -6   5        0.96        0.67      0.65 o 
   4  -6   5       23.32       28.22      2.22 o 
   5  -6   5        0.09        0.31      0.74 o 
   6  -6   5       41.96       45.37      3.94 o 
   7  -6   5       20.05       17.79      2.33 o 
   8  -6   5       37.23       30.71      3.18 o 
   9  -6   5       32.83       28.22      4.33 o 
  -6  -5   5       10.88       14.81      2.98 o 
  -5  -5   5        9.04        7.03      2.10 o 
  -4  -5   5      104.70       99.03      9.83 o 
  -3  -5   5      433.76      412.38     12.62 o 
  -2  -5   5       22.39       20.91      1.63 o 
  -1  -5   5       33.42       32.60      2.13 o 
   0  -5   5      476.91      450.42     16.70 o 
   1  -5   5        8.01       14.88      1.32 o 
   2  -5   5       15.13       10.45      1.08 o 
   3  -5   5      125.85      126.06      4.94 o 
   4  -5   5        7.12        5.92      1.08 o 
   5  -5   5      193.48      184.19      7.67 o 
   6  -5   5       12.23       11.32      1.45 o 
   7  -5   5      113.08      120.96     16.56 o 
   8  -5   5        4.46        3.14      1.31 o 
   9  -5   5       38.04       40.59      3.72 o 
  -7  -4   5       51.13       45.12      4.69 o 
  -6  -4   5      299.66      304.21     20.84 o 
  -5  -4   5        9.27        5.73      3.97 o 
  -4  -4   5      511.06      485.02     27.54 o 
  -3  -4   5      298.70      271.00     13.09 o 
  -2  -4   5     1040.60     1034.58     30.04 o 
  -1  -4   5      220.75      215.29      5.82 o 
   0  -4   5       16.51       20.49      1.29 o 
   1  -4   5     1161.07     1160.35     43.96 o 
   2  -4   5      143.34      128.96      4.96 o 
   3  -4   5      503.62      497.90     18.37 o 
   4  -4   5      408.60      395.40     14.86 o 
   5  -4   5       14.38       20.31      1.76 o 
   6  -4   5      888.34      905.47     32.71 o 
   7  -4   5        3.79        3.80      1.26 o 
   8  -4   5       43.97       44.76      3.66 o 
   9  -4   5      230.18      224.70     38.57 o 
  -8  -3   5       40.47       46.30      7.50 o 
  -7  -3   5       54.19       58.06      5.12 o 
  -6  -3   5      187.79      193.88     10.80 o 
  -5  -3   5        0.29       -0.75      0.97 o 
  -4  -3   5      337.33      317.39     12.71 o 
  -3  -3   5      297.43      280.69      7.80 o 
  -2  -3   5      269.03      244.68      6.47 o 
  -1  -3   5       11.33       30.50      1.72 o 
   0  -3   5     1692.22     1745.90     56.51 o 
   1  -3   5       42.60       54.94      2.50 o 
   2  -3   5      784.04      835.04     27.52 o 
   3  -3   5       37.17       34.91      1.85 o 
   4  -3   5       12.25       12.01      1.13 o 
   5  -3   5      229.22      237.22     18.53 o 
   6  -3   5       62.02       57.57      5.46 o 
   7  -3   5       59.51       60.20      5.83 o 
   8  -3   5      119.95      101.41      8.47 o 
   9  -3   5       12.46       15.40      2.82 o 
  -8  -2   5        5.33        3.54      2.02 o 
  -7  -2   5        1.23        0.35      1.46 o 
  -6  -2   5       12.67       14.15      4.13 o 
  -5  -2   5       34.77       44.85      3.45 o 
  -4  -2   5        3.35        2.84      1.21 o 
  -3  -2   5       85.26       94.76      4.87 o 
  -2  -2   5      111.67      104.69      3.37 o 
  -1  -2   5       85.59      108.23      3.59 o 
   0  -2   5       97.91      128.35      4.56 o 
   1  -2   5       24.21       25.22      1.28 o 
   2  -2   5       49.31       51.67      2.65 o 
   3  -2   5       37.71       61.18      5.55 o 
   4  -2   5      191.84      205.11      9.17 o 
   5  -2   5      148.93      148.75      5.92 o 
   6  -2   5        8.77       11.48      2.45 o 
   7  -2   5      152.21      138.66     10.54 o 
   8  -2   5      326.32      303.71     15.71 o 
   9  -2   5       13.53       11.60      2.92 o 
  -9  -1   5       25.36       36.70      5.54 o 
  -8  -1   5       79.27       80.09      6.01 o 
  -7  -1   5      207.94      207.62     10.85 o 
  -6  -1   5       66.87       79.61      5.61 o 
  -5  -1   5      109.73      103.78      4.00 o 
  -4  -1   5       18.36       19.02      1.14 o 
  -3  -1   5       10.79       21.47      1.18 o 
  -2  -1   5      211.70      236.92      7.33 o 
  -1  -1   5      342.25      311.32      7.18 o 
   0  -1   5      116.77      122.44      3.34 o 
   1  -1   5      360.99      340.48     13.87 o 
   2  -1   5       46.24       63.25      2.70 o 
   3  -1   5       32.45       29.43      1.61 o 
   4  -1   5      125.40      117.11      4.22 o 
   5  -1   5        0.00       -0.43      0.43 o 
   6  -1   5       87.41       83.60      6.50 o 
   7  -1   5      129.38      114.07      7.71 o 
   8  -1   5       14.99       17.82      5.08 o 
   9  -1   5      120.44      111.30     10.35 o 
  -9   0   5       82.25       95.68      8.85 o 
  -8   0   5        0.06       -1.65      1.70 o 
  -7   0   5      297.93      324.98     12.95 o 
  -6   0   5        0.50        0.71      1.44 o 
  -5   0   5      302.09      313.03     12.14 o 
  -4   0   5      246.17      238.96      7.60 o 
  -3   0   5     1007.23      960.06     31.76 o 
  -2   0   5       36.31       21.70      0.82 o 
  -1   0   5        1.60        6.83      0.92 o 
   0   0   5     1282.59     1345.31     35.21 o 
   1   0   5      852.63      960.91     28.43 o 
   2   0   5     2349.58     2624.03     95.91 o 
   3   0   5      162.60      153.73      6.28 o 
   4   0   5      188.59      206.72      6.83 o 
   5   0   5     1782.28     1786.18     53.40 o 
   6   0   5      772.32      758.19     26.69 o 
   7   0   5      158.91      148.85      8.57 o 
   8   0   5       15.22       15.50      4.52 o 
 -10   1   5       13.01       31.23     10.91 o 
  -9   1   5        1.39        3.09      2.50 o 
  -8   1   5      372.53      383.25     14.63 o 
  -7   1   5       31.85       39.71      1.90 o 
  -6   1   5      116.95      108.39      3.83 o 
  -5   1   5      186.54      167.88      4.77 o 
  -4   1   5      553.50      601.15     16.74 o 
  -3   1   5       22.69       21.36      0.90 o 
  -2   1   5      107.70      118.64      4.62 o 
  -1   1   5      405.59      404.85     11.28 o 
   0   1   5       47.37       53.38      1.71 o 
   1   1   5      638.62      684.45     18.36 o 
   2   1   5       13.76        8.87      0.62 o 
   3   1   5       46.96       58.00      2.00 o 
   4   1   5      126.08      133.82      4.03 o 
   5   1   5       49.29       50.66      1.91 o 
   6   1   5       47.35       60.20      4.18 o 
   7   1   5        2.99        2.98      1.65 o 
   8   1   5       24.66       28.11      3.56 o 
 -10   2   5       21.39       28.03      9.78 o 
  -9   2   5        0.00       -0.15      1.09 o 
  -8   2   5        0.51       -0.45      0.48 o 
  -7   2   5       19.18       18.40      1.54 o 
  -6   2   5       18.20       17.56      1.21 o 
  -5   2   5       47.90       52.43      3.09 o 
  -4   2   5      260.69      272.49      6.75 o 
  -3   2   5        0.31        0.16      0.35 o 
  -2   2   5      145.10      164.04      4.32 o 
  -1   2   5      449.78      524.77     13.29 o 
   0   2   5     1965.95     2154.08     53.50 o 
   1   2   5        1.28        2.56      0.42 o 
   2   2   5      107.85      108.42      3.36 o 
   3   2   5      495.58      515.11     13.57 o 
   4   2   5     1209.19     1200.37     36.22 o 
   5   2   5        1.95        2.29      1.05 o 
   6   2   5       63.88       54.64      3.63 o 
   7   2   5       99.82      104.32      9.74 o 
   8   2   5       11.36        8.38      3.58 o 
  -9   3   5       55.30       61.04      4.90 o 
  -8   3   5       19.67       20.53      1.32 o 
  -7   3   5       36.21       41.01      1.84 o 
  -6   3   5      176.97      172.20      5.00 o 
  -5   3   5      299.00      282.82      8.02 o 
  -4   3   5      294.80      295.46      8.31 o 
  -3   3   5       15.42       12.34      0.61 o 
  -2   3   5     2172.31     2209.61     54.98 o 
  -1   3   5       91.68       94.40      2.70 o 
   0   3   5      804.10      825.59     20.90 o 
   1   3   5      146.38      129.68      4.35 o 
   2   3   5       23.16       22.65      2.06 o 
   3   3   5      163.50      162.72      6.69 o 
   4   3   5       36.82       45.09      3.50 o 
   5   3   5      106.91      112.26      6.82 o 
   6   3   5       77.01       85.23      6.13 o 
   7   3   5        5.52       14.91      4.20 o 
 -10   4   5       10.39       13.36      1.88 o 
  -9   4   5       67.50       70.63      3.75 o 
  -8   4   5      359.24      361.21     18.45 o 
  -7   4   5        6.02        7.46      0.89 o 
  -6   4   5      425.31      393.01     11.06 o 
  -5   4   5      238.93      221.21      6.43 o 
  -4   4   5      359.40      366.45      9.58 o 
  -3   4   5     1500.57     1534.24     38.21 o 
  -2   4   5     1333.37     1396.94     34.90 o 
  -1   4   5      730.28      705.66     17.89 o 
   0   4   5       56.19       61.12      2.66 o 
   1   4   5     1263.66     1186.58     29.92 o 
   2   4   5       12.41        9.37      1.33 o 
   3   4   5        5.88        4.72      1.14 o 
   4   4   5      131.47      137.93      6.21 o 
   5   4   5       32.18       42.68      4.12 o 
   6   4   5       31.09       39.02      4.46 o 
 -10   5   5       42.94       41.77      3.57 o 
  -9   5   5       66.94       66.41      4.52 o 
  -8   5   5      237.39      238.34      9.90 o 
  -7   5   5      111.31      107.63      4.97 o 
  -6   5   5        4.76        2.78      0.55 o 
  -5   5   5      317.67      321.51      8.52 o 
  -4   5   5        0.00       -0.27      0.27 o 
  -3   5   5        0.13        2.08      0.42 o 
  -2   5   5       73.50       75.19      2.39 o 
  -1   5   5       11.95       16.51      0.91 o 
   0   5   5      665.46      638.27     16.42 o 
   1   5   5       62.82       57.10      2.52 o 
   2   5   5      562.83      571.02     18.71 o 
   3   5   5       76.63       71.97      3.97 o 
   4   5   5       21.85       27.08      2.38 o 
   5   5   5       35.06       44.67      5.34 o 
 -10   6   5       10.35        8.28      1.69 o 
  -9   6   5        0.39        0.19      0.75 o 
  -8   6   5        8.51        9.52      3.29 o 
  -7   6   5        2.11        2.76      0.80 o 
  -6   6   5      101.14       99.43      4.09 o 
  -5   6   5      138.15      144.28      4.72 o 
  -4   6   5       46.44       53.56      1.92 o 
  -3   6   5       85.70       84.23      2.70 o 
  -2   6   5        0.14       -0.30      0.30 o 
  -1   6   5      142.09      144.79      4.27 o 
   0   6   5       28.51       29.17      1.80 o 
   1   6   5       81.48       77.73      3.33 o 
   2   6   5        0.20       -0.39      0.69 o 
   3   6   5      103.62      107.33      4.86 o 
   4   6   5       33.25       36.15      3.96 o 
  -9   7   5       19.78       21.82      2.63 o 
  -8   7   5       59.99       58.86      7.71 o 
  -7   7   5        6.87        7.31      1.22 o 
  -6   7   5       26.91       24.55      1.73 o 
  -5   7   5        0.51        0.02      0.57 o 
  -4   7   5        0.07        0.10      0.43 o 
  -3   7   5       12.04       13.27      0.99 o 
  -2   7   5        2.03        1.59      0.51 o 
  -1   7   5       85.60       84.16      3.44 o 
   0   7   5      444.91      433.61     13.22 o 
   1   7   5      234.21      231.97      7.80 o 
   2   7   5      144.23      147.01      6.09 o 
   3   7   5        0.00        0.02      0.95 o 
  -9   8   5        9.39       11.48      2.07 o 
  -8   8   5       30.88       29.87      5.83 o 
  -7   8   5      475.62      483.09     16.79 o 
  -6   8   5        3.30        5.67      1.50 o 
  -5   8   5       63.01       63.98      4.56 o 
  -4   8   5      191.81      197.40      6.38 o 
  -3   8   5      197.57      197.36      6.36 o 
  -2   8   5       36.18       38.21      2.23 o 
  -1   8   5      150.82      146.08      5.30 o 
   0   8   5       88.97       92.06      4.01 o 
   1   8   5       19.19       23.42      2.02 o 
   2   8   5        2.80        2.19      1.16 o 
  -8   9   5       28.57       24.27      2.82 o 
  -7   9   5        0.42        1.56      0.76 o 
  -6   9   5       57.54       55.72      3.10 o 
  -5   9   5        5.57        6.52      1.10 o 
  -4   9   5        0.11        0.52      0.59 o 
  -3   9   5       85.76       88.03      4.37 o 
  -2   9   5       80.89       83.02      4.31 o 
  -1   9   5       69.07       70.17      3.46 o 
   0   9   5        1.22        2.27      1.12 o 
  -5  10   5      119.13      112.44      5.08 o 
  -4  10   5       20.92       22.17      3.32 o 
  -3  10   5       62.56       69.53      7.61 o 
   0  -9   6       60.22       62.61      4.00 o 
   1  -9   6       12.46       14.34      2.04 o 
   2  -9   6       86.86       87.42      5.13 o 
   3  -9   6       21.58       19.34      2.38 o 
   4  -9   6       33.27       36.51      3.13 o 
   5  -9   6       63.04       65.38      6.45 o 
   6  -9   6        2.03        3.76      2.63 o 
  -2  -8   6        4.03        6.98      2.56 o 
  -1  -8   6       13.07       16.47      2.13 o 
   0  -8   6       38.20       41.65      4.85 o 
   1  -8   6       48.63       40.02      2.88 o 
   2  -8   6       22.26       25.13      3.01 o 
   3  -8   6        4.73        4.22      2.64 o 
   4  -8   6       12.77       16.07      2.73 o 
   5  -8   6        3.30        1.63      1.45 o 
   6  -8   6        6.29        7.63      1.58 o 
   7  -8   6       44.88       47.29      5.93 o 
  -4  -7   6        3.51        2.60      2.61 o 
  -3  -7   6       58.49       61.61      5.86 o 
  -2  -7   6       20.67       24.00      2.33 o 
  -1  -7   6       95.94       92.95      4.54 o 
   0  -7   6        0.94        2.25      1.01 o 
   1  -7   6       62.51       64.01      3.47 o 
   2  -7   6       47.91       45.06      2.80 o 
   3  -7   6        1.88        2.25      0.93 o 
   4  -7   6       37.29       42.98      2.95 o 
   5  -7   6       18.53       18.47      2.07 o 
   6  -7   6       46.08       47.20      5.63 o 
   7  -7   6       18.77       18.67      2.52 o 
   8  -7   6       41.83       30.67      4.52 o 
  -5  -6   6      165.00      194.94     11.98 o 
  -4  -6   6       61.09       68.23      4.75 o 
  -3  -6   6       14.97       18.25      2.06 o 
  -2  -6   6      342.63      332.24     11.80 o 
  -1  -6   6       47.59       45.28      2.00 o 
   0  -6   6       48.23       56.76      3.00 o 
   1  -6   6      194.37      205.09      7.70 o 
   2  -6   6       92.91       97.09      5.32 o 
   3  -6   6      182.46      184.18      7.91 o 
   4  -6   6        0.07        0.66      0.74 o 
   5  -6   6       80.87       83.39      4.24 o 
   6  -6   6      133.04      121.55      7.85 o 
   7  -6   6      177.25      179.19      9.31 o 
   8  -6   6       10.94       11.76      2.19 o 
   9  -6   6        4.03        3.95      2.45 o 
  -6  -5   6       56.45       66.27     12.98 o 
  -5  -5   6        0.42        2.25      1.76 o 
  -4  -5   6       15.50       18.49      1.99 o 
  -3  -5   6      189.58      180.54      8.85 o 
  -2  -5   6        5.89        4.37      0.62 o 
  -1  -5   6      289.52      267.67     10.27 o 
   0  -5   6       24.13       32.84      2.03 o 
   1  -5   6      292.16      256.55      8.57 o 
   2  -5   6      187.82      191.24      7.10 o 
   3  -5   6      159.99      153.30      5.93 o 
   4  -5   6       73.28       69.48      6.31 o 
   5  -5   6        0.05        0.40      0.70 o 
   6  -5   6       43.36       47.08      2.93 o 
   7  -5   6      116.35      107.93      6.19 o 
   8  -5   6      107.99      105.29      6.32 o 
   9  -5   6       34.97       36.12      5.08 o 
  -7  -4   6       15.06        9.71      6.31 o 
  -6  -4   6        1.07        2.86      1.79 o 
  -5  -4   6      108.13      103.41      9.68 o 
  -4  -4   6        0.88        0.23      0.77 o 
  -3  -4   6       34.69       33.78      2.27 o 
  -2  -4   6      271.65      258.68      7.28 o 
  -1  -4   6      109.84      115.85      5.15 o 
   0  -4   6       24.35       16.70      1.39 o 
   1  -4   6       76.30       68.59      3.79 o 
   2  -4   6      149.88      155.54      6.82 o 
   3  -4   6      129.83      134.85      5.80 o 
   4  -4   6       76.66       72.00      5.82 o 
   5  -4   6        4.29        3.50      0.94 o 
   6  -4   6       19.28       24.83      2.05 o 
   7  -4   6       50.67       47.78      8.75 o 
   8  -4   6      113.41      106.06      6.25 o 
   9  -4   6       48.60       37.63      5.08 o 
  -8  -3   6       35.48       46.55      4.76 o 
  -7  -3   6        3.18        5.11      2.02 o 
  -6  -3   6       81.04       80.61      9.47 o 
  -5  -3   6        0.03        0.13      1.13 o 
  -4  -3   6        0.13        0.12      0.46 o 
  -3  -3   6       26.78       26.74      2.01 o 
  -2  -3   6       37.20       29.47      1.39 o 
  -1  -3   6        0.08       -0.14      0.27 o 
   0  -3   6      145.70      131.21      5.02 o 
   1  -3   6       66.05       62.25      3.75 o 
   2  -3   6       80.78       81.64      3.78 o 
   3  -3   6      115.91      123.03      5.33 o 
   4  -3   6       22.75       22.07      2.78 o 
   5  -3   6       57.51       52.83      2.95 o 
   6  -3   6      177.44      168.01     12.04 o 
   7  -3   6       85.53       81.84      7.15 o 
   8  -3   6      100.43      101.41      8.65 o 
   9  -3   6       29.34       30.98      7.62 o 
  -8  -2   6       61.18       60.71      5.33 o 
  -7  -2   6        9.97        9.67      2.30 o 
  -6  -2   6      152.55      178.37      9.71 o 
  -5  -2   6       86.03       83.65      3.23 o 
  -4  -2   6       99.13      101.13      3.69 o 
  -3  -2   6      565.92      549.63     17.52 o 
  -2  -2   6      185.59      202.17      5.71 o 
  -1  -2   6      316.78      307.20      8.47 o 
   0  -2   6      550.80      584.54     15.58 o 
   1  -2   6      524.01      501.87     22.85 o 
   2  -2   6     1931.70     2024.51     65.96 o 
   3  -2   6      269.46      269.03     13.43 o 
   4  -2   6      724.55      689.68     28.58 o 
   5  -2   6       47.35       31.62      2.96 o 
   6  -2   6     1225.05     1142.00     69.99 o 
   7  -2   6        2.79        3.57      1.88 o 
   8  -2   6      105.96       92.48      6.68 o 
   9  -2   6       62.29       65.13      5.87 o 
  -9  -1   6      104.92      105.77     12.04 o 
  -8  -1   6        0.05        1.45      1.54 o 
  -7  -1   6      198.23      205.44     10.87 o 
  -6  -1   6       45.64       35.16      2.04 o 
  -5  -1   6      108.52      115.69      4.11 o 
  -4  -1   6      200.13      187.41      6.53 o 
  -3  -1   6       95.17      108.27      5.11 o 
  -2  -1   6      219.63      233.53      6.15 o 
  -1  -1   6        6.34        8.39      0.77 o 
   0  -1   6     1387.23     1377.03     32.83 o 
   1  -1   6        1.35        4.06      0.45 o 
   2  -1   6      331.30      347.27     16.90 o 
   3  -1   6      324.74      299.32     14.80 o 
   4  -1   6       76.04       84.01      4.05 o 
   5  -1   6       90.00       94.62      3.73 o 
   6  -1   6        7.57        8.78      2.42 o 
   7  -1   6      157.38      175.19     19.19 o 
   8  -1   6        0.03       -0.16      1.88 o 
  -9   0   6        0.99       -1.88      4.33 o 
  -8   0   6        2.88        3.04      2.09 o 
  -7   0   6        1.17        1.45      0.57 o 
  -6   0   6       21.88       20.64      1.45 o 
  -5   0   6        2.31        2.82      0.62 o 
  -4   0   6        3.73        4.66      0.53 o 
  -3   0   6       28.63       39.89      1.67 o 
  -2   0   6      270.02      278.90      8.34 o 
  -1   0   6       87.62       92.08      3.17 o 
   0   0   6     1732.40     1954.03     55.67 o 
   1   0   6       94.12      105.71      3.50 o 
   2   0   6      229.03      228.61      7.33 o 
   3   0   6       73.64       83.57      3.75 o 
   4   0   6      115.09      121.87      4.50 o 
   5   0   6      112.38      109.53      6.53 o 
   6   0   6        3.92        7.99      3.75 o 
   7   0   6       15.65       14.61      3.03 o 
   8   0   6        0.61        2.41      1.66 o 
  -9   1   6       14.57       18.25      8.28 o 
  -8   1   6        7.65       11.57      1.22 o 
  -7   1   6       21.54       16.81      1.56 o 
  -6   1   6        2.80        1.75      0.67 o 
  -5   1   6      132.96      121.75      3.94 o 
  -4   1   6        1.38        1.39      0.52 o 
  -3   1   6       48.79       56.19      1.59 o 
  -2   1   6      431.99      457.29     16.68 o 
  -1   1   6     1086.29     1150.19     36.48 o 
   0   1   6      170.94      177.53      4.97 o 
   1   1   6        5.92        8.93      0.61 o 
   2   1   6       75.81       68.21      2.29 o 
   3   1   6       38.01       38.44      2.01 o 
   4   1   6        4.26        7.28      0.67 o 
   5   1   6      131.30      141.79      5.32 o 
   6   1   6       66.18       68.42      4.97 o 
   7   1   6       59.67       68.32      6.30 o 
   8   1   6       18.42       18.45      3.24 o 
 -10   2   6       73.78       97.83     17.50 o 
  -9   2   6       89.31      101.57      5.66 o 
  -8   2   6        0.22        1.33      1.32 o 
  -7   2   6      485.70      482.78     21.51 o 
  -6   2   6      251.04      226.69      6.43 o 
  -5   2   6      332.59      309.57     11.96 o 
  -4   2   6      853.70      808.41     19.32 o 
  -3   2   6       15.44       14.05      0.80 o 
  -2   2   6     2130.95     2177.32     54.03 o 
  -1   2   6       59.61       70.43      2.07 o 
   0   2   6     1253.92     1206.93     33.41 o 
   1   2   6      723.59      691.24     20.78 o 
   2   2   6      152.30      161.71      4.83 o 
   3   2   6      725.98      728.03     18.92 o 
   4   2   6        2.44        1.83      0.71 o 
   5   2   6      112.73      130.14      5.91 o 
   6   2   6       25.97       27.76      2.60 o 
   7   2   6       81.14       67.63      7.68 o 
 -10   3   6      110.24      143.74     20.70 o 
  -9   3   6       72.32       77.01      4.60 o 
  -8   3   6      383.27      406.09     42.14 o 
  -7   3   6       28.35       26.10      2.94 o 
  -6   3   6      509.79      527.03     26.32 o 
  -5   3   6      409.70      411.15     11.56 o 
  -4   3   6      357.01      352.46     11.07 o 
  -3   3   6      282.66      266.00      6.93 o 
  -2   3   6      308.08      353.33      9.11 o 
  -1   3   6      520.95      493.05     12.56 o 
   0   3   6      280.08      287.29      7.67 o 
   1   3   6      443.90      449.99     13.74 o 
   2   3   6      816.22      811.66     24.46 o 
   3   3   6      438.88      450.12     16.50 o 
   4   3   6      133.87      139.41      6.15 o 
   5   3   6        5.56        6.50      1.94 o 
   6   3   6       55.00       76.44      5.75 o 
   7   3   6       35.54       53.27      6.96 o 
 -10   4   6       17.90       19.75      2.26 o 
  -9   4   6        3.58        3.67      1.88 o 
  -8   4   6        5.57        6.77      1.32 o 
  -7   4   6        0.03        0.40      0.59 o 
  -6   4   6       23.19       23.00      1.78 o 
  -5   4   6      265.06      250.01      8.15 o 
  -4   4   6        0.30       -0.20      0.34 o 
  -3   4   6       12.21       19.84      1.08 o 
  -2   4   6       26.83       22.90      1.02 o 
  -1   4   6       25.23       29.10      1.21 o 
   0   4   6       38.45       32.70      1.47 o 
   1   4   6      228.13      230.63      6.89 o 
   2   4   6      219.27      207.04      8.18 o 
   3   4   6        3.90        4.61      1.15 o 
   4   4   6       23.28       26.63      2.26 o 
   5   4   6        1.10        1.40      1.56 o 
   6   4   6       14.43       23.86      3.64 o 
 -10   5   6        0.14        0.19      0.94 o 
  -9   5   6       36.92       34.81      3.01 o 
  -8   5   6        0.03       -0.19      0.75 o 
  -7   5   6       12.62       13.21      1.98 o 
  -6   5   6       38.03       39.09      1.97 o 
  -5   5   6        3.71        3.95      0.62 o 
  -4   5   6       17.71       20.35      1.18 o 
  -3   5   6       94.11       99.23      3.34 o 
  -2   5   6       41.29       42.65      1.62 o 
  -1   5   6       27.59       30.31      1.36 o 
   0   5   6        0.05        0.41      0.40 o 
   1   5   6     1090.88     1079.24     32.09 o 
   2   5   6       54.19       54.65      2.85 o 
   3   5   6      129.01      129.53      5.93 o 
   4   5   6       45.33       47.96      3.29 o 
   5   5   6       63.08       77.37      5.87 o 
  -9   6   6       27.18       24.83      2.63 o 
  -8   6   6        2.43        0.00      0.75 o 
  -7   6   6      107.80      102.35      6.21 o 
  -6   6   6      374.29      359.51     11.68 o 
  -5   6   6      178.35      184.13      5.80 o 
  -4   6   6      113.10      110.52      3.85 o 
  -3   6   6      243.76      234.65      7.14 o 
  -2   6   6       53.21       50.19      2.10 o 
  -1   6   6      568.58      533.03     14.00 o 
   0   6   6      193.59      184.81      6.45 o 
   1   6   6      176.56      173.36      5.95 o 
   2   6   6       51.11       51.09      2.90 o 
   3   6   6        4.06        4.37      1.12 o 
   4   6   6      101.01      102.69      5.76 o 
  -9   7   6       22.09       22.76      2.63 o 
  -8   7   6        0.07        0.19      0.75 o 
  -7   7   6      146.09      135.65      8.09 o 
  -6   7   6        0.07        0.72      0.60 o 
  -5   7   6      338.48      331.74      9.98 o 
  -4   7   6       22.04       26.18      1.85 o 
  -3   7   6        0.11        0.30      0.44 o 
  -2   7   6      398.92      392.70     11.63 o 
  -1   7   6      136.30      130.45      5.76 o 
   0   7   6        3.74        3.44      0.94 o 
   1   7   6       28.08       24.52      1.95 o 
   2   7   6       80.06       80.21      4.05 o 
   3   7   6       51.57       53.14      4.35 o 
  -8   8   6       27.42       26.53      2.82 o 
  -7   8   6        0.57       -0.38      1.98 o 
  -6   8   6       83.41       83.29      3.76 o 
  -5   8   6        2.97        3.93      0.85 o 
  -4   8   6       34.08       35.19      2.52 o 
  -3   8   6        0.21        0.57      0.57 o 
  -2   8   6      150.02      148.01      6.49 o 
  -1   8   6        9.33        9.21      1.53 o 
   0   8   6       54.87       52.88      3.32 o 
   1   8   6        1.81        0.82      1.07 o 
  -7   9   6       38.91       44.93      3.10 o 
  -6   9   6       80.40       86.48      4.70 o 
  -5   9   6        4.96        5.60      1.06 o 
  -4   9   6      155.78      160.71      5.54 o 
  -3   9   6      126.47      129.35      5.69 o 
  -2   9   6        0.19        1.72      1.09 o 
  -1   9   6        4.88        4.35      1.65 o 
   0  -9   7        6.25        7.31      1.69 o 
   1  -9   7        0.23        0.55      1.09 o 
   2  -9   7        4.99        4.67      1.99 o 
   3  -9   7        1.09        3.24      1.30 o 
   4  -9   7        9.42        6.35      2.98 o 
   5  -9   7        0.01       -0.59      1.51 o 
  -2  -8   7       13.13       10.58      1.96 o 
  -1  -8   7       30.21       30.57      2.76 o 
   0  -8   7        0.02       -0.24      1.00 o 
   1  -8   7       10.59       12.99      1.82 o 
   2  -8   7       63.75       69.59      3.87 o 
   3  -8   7        4.33        4.12      1.28 o 
   4  -8   7       67.28       74.12      6.79 o 
   5  -8   7        2.31        3.48      1.34 o 
   6  -8   7       21.51       22.88      2.41 o 
   7  -8   7       55.54       50.42      6.02 o 
  -4  -7   7       38.51       15.80      9.03 o 
  -3  -7   7        0.41        0.23      1.23 o 
  -2  -7   7      208.37      215.55      8.25 o 
  -1  -7   7       17.93       17.39      1.99 o 
   0  -7   7      126.97      128.57      5.64 o 
   1  -7   7      127.18      131.81      7.04 o 
   2  -7   7       22.07       23.05      3.04 o 
   3  -7   7      259.69      281.67     14.51 o 
   4  -7   7        0.61        1.36      0.91 o 
   5  -7   7       84.16       84.01      4.56 o 
   6  -7   7       47.41       49.06      3.39 o 
   7  -7   7       18.48       19.97      2.66 o 
   8  -7   7      119.10      104.98      9.22 o 
  -5  -6   7       38.18       33.34      8.56 o 
  -4  -6   7        0.49        2.43      1.44 o 
  -3  -6   7      170.62      171.22      6.87 o 
  -2  -6   7        2.37        3.47      1.35 o 
  -1  -6   7      126.92      135.83      5.57 o 
   0  -6   7        7.16        7.93      1.22 o 
   1  -6   7        7.66        7.71      1.26 o 
   2  -6   7      108.81      112.64      4.88 o 
   3  -6   7        7.49        9.13      2.06 o 
   4  -6   7       78.35       73.10      4.50 o 
   5  -6   7        0.28        0.41      0.97 o 
   6  -6   7        3.90        2.89      1.61 o 
   7  -6   7        3.34        1.61      1.79 o 
   8  -6   7       30.56       31.26      3.33 o 
  -6  -5   7        2.24        0.58      1.95 o 
  -5  -5   7       14.97       22.58      8.74 o 
  -4  -5   7        4.17        7.76      1.73 o 
  -3  -5   7       13.36       13.08      1.66 o 
  -2  -5   7        1.35        1.87      0.85 o 
  -1  -5   7        6.97        7.08      1.05 o 
   0  -5   7       19.25       23.13      1.70 o 
   1  -5   7        0.41       -0.27      0.78 o 
   2  -5   7        6.38        4.84      1.02 o 
   3  -5   7       27.12       24.31      2.58 o 
   4  -5   7        0.03        0.60      0.77 o 
   5  -5   7       27.93       25.43      4.43 o 
   6  -5   7        0.29        0.11      0.77 o 
   7  -5   7       81.14       78.65      5.12 o 
   8  -5   7        1.30        0.65      2.63 o 
  -7  -4   7       24.33       21.89      5.51 o 
  -6  -4   7        3.22        3.83      2.29 o 
  -5  -4   7        1.96       -1.27      1.32 o 
  -4  -4   7       54.63       56.35      3.74 o 
  -3  -4   7        3.89        3.91      0.60 o 
  -2  -4   7      152.92      152.26      6.33 o 
  -1  -4   7        0.17       -0.38      0.38 o 
   0  -4   7       70.57       66.92      4.70 o 
   1  -4   7      444.66      471.81     16.29 o 
   2  -4   7        5.34        3.54      0.91 o 
   3  -4   7      647.54      645.10     23.73 o 
   4  -4   7       17.72       19.67      2.24 o 
   5  -4   7      263.15      255.69     10.30 o 
   6  -4   7      124.51      115.80      5.43 o 
   7  -4   7      236.61      243.86     11.77 o 
   8  -4   7       80.40       86.51     11.01 o 
  -7  -3   7        0.18        1.40      1.60 o 
  -6  -3   7      237.22      264.20     14.74 o 
  -5  -3   7       46.28       40.28      7.36 o 
  -4  -3   7       74.99       75.70      3.42 o 
  -3  -3   7      447.89      428.68     11.66 o 
  -2  -3   7       35.03       39.18      1.94 o 
  -1  -3   7      562.80      515.02     14.44 o 
   0  -3   7      157.32      153.61      4.82 o 
   1  -3   7     1468.83     1500.54     53.42 o 
   2  -3   7      655.01      644.93     23.60 o 
   3  -3   7      256.54      263.79     10.34 o 
   4  -3   7      491.89      498.20     18.62 o 
   5  -3   7       57.90       51.21      3.02 o 
   6  -3   7      169.07      148.63     10.91 o 
   7  -3   7       57.78       58.70      6.02 o 
   8  -3   7       32.33       29.54      4.33 o 
  -8  -2   7       12.41       15.63      4.55 o 
  -7  -2   7      140.17      169.41     10.27 o 
  -6  -2   7        5.57        4.34      1.71 o 
  -5  -2   7      158.27      151.14      6.41 o 
  -4  -2   7      163.38      161.24      5.49 o 
  -3  -2   7       72.03       70.30      3.69 o 
  -2  -2   7      368.04      340.10      9.85 o 
  -1  -2   7       32.29       36.57      1.47 o 
   0  -2   7      178.68      185.98      7.37 o 
   1  -2   7       84.77      108.58      5.17 o 
   2  -2   7       84.64       90.51      3.38 o 
   3  -2   7       34.17       32.75      3.06 o 
   4  -2   7        0.62        0.93      1.02 o 
   5  -2   7       72.05       76.64      5.22 o 
   6  -2   7       32.62       35.18      4.14 o 
   7  -2   7        4.70        4.70      1.88 o 
   8  -2   7       28.54       26.23      3.56 o 
  -8  -1   7        2.01        6.03      3.41 o 
  -7  -1   7       12.76       21.70      3.07 o 
  -6  -1   7       11.53       10.98      1.28 o 
  -5  -1   7       88.89       90.27      3.42 o 
  -4  -1   7       60.35       56.73      2.93 o 
  -3  -1   7       21.88       21.13      2.10 o 
  -2  -1   7        9.70       13.20      0.98 o 
  -1  -1   7      469.48      476.19     14.13 o 
   0  -1   7       46.71       50.18      1.68 o 
   1  -1   7      500.52      482.87     15.12 o 
   2  -1   7       12.07        9.68      1.14 o 
   3  -1   7       26.09       29.04      1.76 o 
   4  -1   7      138.35      131.89      5.24 o 
   5  -1   7       14.70       18.89      2.02 o 
   6  -1   7       34.65       40.74      6.21 o 
   7  -1   7        0.28       -1.14      1.14 o 
   8  -1   7       58.68       52.28      7.62 o 
  -9   0   7        4.36        9.60      6.96 o 
  -8   0   7       63.94       70.73      9.12 o 
  -7   0   7      167.66      163.99      7.43 o 
  -6   0   7       25.03       20.01      1.54 o 
  -5   0   7      681.99      612.92     24.15 o 
  -4   0   7       28.48       24.64      1.96 o 
  -3   0   7      205.30      186.47      5.87 o 
  -2   0   7      348.77      337.70     14.19 o 
  -1   0   7      193.24      192.99      6.26 o 
   0   0   7      158.39      137.70      3.99 o 
   1   0   7       43.54       44.66      1.76 o 
   2   0   7      355.08      328.66     10.15 o 
   3   0   7      363.51      346.75     10.73 o 
   4   0   7      549.16      543.33     14.41 o 
   5   0   7       79.81       76.13      3.68 o 
   6   0   7       14.00       12.53      2.09 o 
   7   0   7       86.14       81.33      6.09 o 
   8   0   7       27.60       34.27      6.68 o 
  -9   1   7       87.55      113.82     18.81 o 
  -8   1   7        1.68        2.86      1.60 o 
  -7   1   7      399.51      406.12     16.12 o 
  -6   1   7       20.72       23.08      3.10 o 
  -5   1   7      143.97      146.66      6.37 o 
  -4   1   7      753.25      736.56     22.79 o 
  -3   1   7        0.11        0.24      0.44 o 
  -2   1   7      335.96      316.64     11.70 o 
  -1   1   7      148.76      138.20      4.79 o 
   0   1   7      113.12      110.47      3.08 o 
   1   1   7      497.05      499.65     13.60 o 
   2   1   7      509.45      528.16     14.41 o 
   3   1   7      778.87      771.71     20.92 o 
   4   1   7       75.84       80.54      2.74 o 
   5   1   7      266.22      272.65      9.28 o 
   6   1   7       11.47       16.40      3.42 o 
   7   1   7       39.81       41.67      4.01 o 
  -9   2   7       13.50       18.00      2.01 o 
  -8   2   7       91.90      104.89     10.82 o 
  -7   2   7        5.46        5.59      1.09 o 
  -6   2   7       27.33       28.59      4.78 o 
  -5   2   7      330.77      339.02     12.85 o 
  -4   2   7      436.68      422.83     13.11 o 
  -3   2   7      449.18      437.37     13.53 o 
  -2   2   7        1.00        1.75      0.50 o 
  -1   2   7      231.88      236.91      7.86 o 
   0   2   7       79.93       83.12      2.73 o 
   1   2   7      214.82      241.89      7.69 o 
   2   2   7      348.70      338.13      9.50 o 
   3   2   7       10.51       10.15      0.84 o 
   4   2   7        5.52        6.57      1.04 o 
   5   2   7        2.69        6.27      1.49 o 
   6   2   7        1.94        0.66      1.09 o 
   7   2   7        6.19        7.74      3.32 o 
 -10   3   7        4.42       17.69      8.09 o 
  -9   3   7       18.92       22.98      2.17 o 
  -8   3   7       75.56       73.89      9.31 o 
  -7   3   7        4.05        2.32      0.74 o 
  -6   3   7       38.55       40.05      5.55 o 
  -5   3   7        8.40        7.16      1.11 o 
  -4   3   7       61.62       63.64      2.47 o 
  -3   3   7       20.28       20.83      1.48 o 
  -2   3   7       51.97       59.44      2.15 o 
  -1   3   7       91.06       83.77      2.86 o 
   0   3   7      332.56      346.50      9.98 o 
   1   3   7        0.23        0.62      0.43 o 
   2   3   7     1071.35     1076.64     32.10 o 
   3   3   7       38.70       40.42      3.07 o 
   4   3   7      105.29      104.53      5.10 o 
   5   3   7       54.52       63.33      5.07 o 
   6   3   7        1.26        0.40      1.81 o 
 -10   4   7        0.53        0.94      0.94 o 
  -9   4   7       43.72       42.14      3.39 o 
  -8   4   7       10.61        8.28      1.51 o 
  -7   4   7        2.88        6.21      1.32 o 
  -6   4   7      490.27      476.12     31.68 o 
  -5   4   7       80.65       81.07      5.14 o 
  -4   4   7      864.73      882.63     24.58 o 
  -3   4   7       41.38       48.58      1.90 o 
  -2   4   7      406.32      403.97     11.56 o 
  -1   4   7      308.54      313.29      9.17 o 
   0   4   7      596.77      560.58     15.99 o 
   1   4   7       32.92       31.21      1.52 o 
   2   4   7       16.49       19.08      1.78 o 
   3   4   7      213.17      225.27      9.09 o 
   4   4   7      119.92      127.84      6.01 o 
   5   4   7       42.72       54.43      4.73 o 
  -9   5   7        0.98        0.94      0.94 o 
  -8   5   7       31.55       36.31      3.01 o 
  -7   5   7       29.68       24.83      2.45 o 
  -6   5   7      462.79      458.28     17.24 o 
  -5   5   7        7.39        9.25      0.95 o 
  -4   5   7      271.09      249.57      7.47 o 
  -3   5   7      138.39      137.73      4.41 o 
  -2   5   7       19.75       22.55      1.26 o 
  -1   5   7      238.73      221.05      6.80 o 
   0   5   7        1.64        1.46      0.47 o 
   1   5   7        0.03        0.20      0.62 o 
   2   5   7       62.08       60.77      3.04 o 
   3   5   7        4.24        4.25      1.26 o 
   4   5   7      192.30      215.41      9.11 o 
   5   5   7        0.56        3.25      1.87 o 
  -9   6   7       58.39       61.33      4.52 o 
  -8   6   7       22.55       22.20      2.45 o 
  -7   6   7        2.12        1.32      0.75 o 
  -6   6   7       32.06       35.55      2.25 o 
  -5   6   7        0.34       -0.08      0.46 o 
  -4   6   7        1.06        1.52      0.50 o 
  -3   6   7       27.84       27.06      1.49 o 
  -2   6   7       47.82       45.83      2.03 o 
  -1   6   7       37.77       35.38      1.98 o 
   0   6   7       58.73       49.53      3.03 o 
   1   6   7       47.32       46.35      2.67 o 
   2   6   7       13.99       12.93      2.64 o 
   3   6   7        2.44        1.93      0.99 o 
   4   6   7       15.04       20.79      2.47 o 
  -9   7   7        0.23       -0.56      0.94 o 
  -8   7   7       43.76       42.33      3.57 o 
  -7   7   7      124.54      123.42      7.53 o 
  -6   7   7       39.20       36.19      4.52 o 
  -5   7   7       35.20       36.76      2.10 o 
  -4   7   7        0.48       -0.43      0.43 o 
  -3   7   7       65.54       64.76      2.68 o 
  -2   7   7        5.31        4.54      0.71 o 
  -1   7   7        1.45        0.38      0.85 o 
   0   7   7        0.16       -0.57      0.78 o 
   1   7   7       12.05       15.31      2.01 o 
   2   7   7        6.71        9.56      1.75 o 
  -8   8   7       23.44       22.20      2.63 o 
  -7   8   7        5.21        7.91      1.35 o 
  -6   8   7       11.30       10.63      3.67 o 
  -5   8   7       54.47       61.46      3.36 o 
  -4   8   7       38.40       43.53      2.47 o 
  -3   8   7      130.41      132.40      4.99 o 
  -2   8   7      108.32      109.31      5.25 o 
  -1   8   7        1.27        1.93      1.09 o 
   0   8   7       87.82       92.75      4.91 o 
   1   8   7        1.29        1.05      1.53 o 
  -6   9   7      115.46      124.31      6.30 o 
  -5   9   7       14.69       12.70      2.73 o 
  -4   9   7       53.99       57.76      3.29 o 
  -3   9   7        2.06        2.61      1.48 o 
  -2   9   7       45.72       50.78      3.37 o 
  -1   9   7       30.99       37.29      3.32 o 
   1  -9   8        2.86        4.74      3.47 o 
   2  -9   8       40.20       40.71      3.37 o 
   3  -9   8        1.71        0.51      1.21 o 
   4  -9   8       68.42       81.26      6.78 o 
  -1  -8   8       25.33       25.24      3.21 o 
   0  -8   8      105.70      106.55      5.33 o 
   1  -8   8       14.03       15.92      2.78 o 
   2  -8   8        4.32        5.89      1.38 o 
   3  -8   8      124.73      112.79      7.74 o 
   4  -8   8        3.61        2.29      1.19 o 
   5  -8   8      114.89      110.30      5.73 o 
   6  -8   8       11.40       12.43      1.90 o 
  -3  -7   8        0.25        2.92      2.15 o 
  -2  -7   8       61.58       60.17      4.34 o 
  -1  -7   8       28.81       25.32      2.98 o 
   0  -7   8       14.07       14.67      1.96 o 
   1  -7   8        0.65        0.33      0.83 o 
   2  -7   8        1.13        1.94      0.98 o 
   3  -7   8        3.47        1.91      1.08 o 
   4  -7   8        2.54        1.62      1.12 o 
   5  -7   8       10.24        9.54      1.60 o 
   6  -7   8       45.73       39.22      3.02 o 
   7  -7   8        4.67        3.00      1.58 o 
  -4  -6   8        4.71        6.27      1.68 o 
  -3  -6   8       16.55       20.69      2.99 o 
  -2  -6   8       51.46       55.92      3.97 o 
  -1  -6   8       71.81       74.29      2.87 o 
   0  -6   8       48.60       43.64      2.58 o 
   1  -6   8        1.85        1.67      0.87 o 
   2  -6   8      213.44      218.08      8.31 o 
   3  -6   8      160.85      164.02      6.58 o 
   4  -6   8      127.22      128.39      6.02 o 
   5  -6   8       50.91       51.65      4.72 o 
   6  -6   8       12.81       10.95      1.67 o 
   7  -6   8      129.48      132.37      7.45 o 
   8  -6   8        5.26        8.09      2.82 o 
  -5  -5   8       89.67      108.01     10.47 o 
  -4  -5   8       50.44       49.40      3.69 o 
  -3  -5   8       54.14       53.65      3.77 o 
  -2  -5   8      237.19      238.26      7.84 o 
  -1  -5   8       85.75       77.00      3.80 o 
   0  -5   8       74.52       74.47      2.74 o 
   1  -5   8      470.52      442.65     15.94 o 
   2  -5   8      126.11      122.74      5.18 o 
   3  -5   8      621.06      618.55     23.18 o 
   4  -5   8        8.02        8.59      1.38 o 
   5  -5   8       41.66       39.15      3.05 o 
   6  -5   8      147.68      152.11      6.85 o 
   7  -5   8       20.39       20.60      2.59 o 
   8  -5   8       13.49       17.31      3.57 o 
  -6  -4   8       67.39       80.23      9.75 o 
  -5  -4   8      101.06      108.30      7.14 o 
  -4  -4   8      146.28      169.24      7.83 o 
  -3  -4   8      227.50      233.98      7.67 o 
  -2  -4   8        0.72        0.82      0.56 o 
  -1  -4   8      255.62      247.80     11.34 o 
   0  -4   8       55.98       51.05      2.11 o 
   1  -4   8      215.61      223.74      9.00 o 
   2  -4   8       14.00       13.62      1.80 o 
   3  -4   8        1.20        0.99      0.72 o 
   4  -4   8      493.91      494.04     18.58 o 
   5  -4   8       11.78       10.18      1.96 o 
   6  -4   8      145.15      142.99      7.94 o 
   7  -4   8       93.94       88.34      9.31 o 
   8  -4   8        9.03        8.79      3.29 o 
  -7  -3   8        1.09       -0.94      2.50 o 
  -6  -3   8        8.00       10.66      2.34 o 
  -5  -3   8       76.35       92.60      8.48 o 
  -4  -3   8       22.67       24.25      1.54 o 
  -3  -3   8       21.22       19.58      1.86 o 
  -2  -3   8       89.60       98.97      3.94 o 
  -1  -3   8       36.83       41.33      1.75 o 
   0  -3   8        6.38        6.11      0.69 o 
   1  -3   8        0.48        0.43      0.59 o 
   2  -3   8      161.71      171.01     10.83 o 
   3  -3   8       37.60       41.05      2.87 o 
   4  -3   8       46.74       54.29      3.64 o 
   5  -3   8        8.29       10.97      1.52 o 
   6  -3   8        1.55        1.27      0.99 o 
   7  -3   8        1.03        0.71      1.04 o 
   8  -3   8        0.27       -0.56      1.69 o 
  -8  -2   8        0.05        0.44      2.61 o 
  -7  -2   8        0.11       -0.51      2.39 o 
  -6  -2   8      158.01      167.29     18.72 o 
  -5  -2   8        1.66        3.43      0.82 o 
  -4  -2   8      267.71      258.27      8.85 o 
  -3  -2   8       14.97       20.36      1.63 o 
  -2  -2   8       12.22        9.82      1.12 o 
  -1  -2   8      161.83      162.16      4.87 o 
   0  -2   8       34.91       34.90      1.78 o 
   1  -2   8       10.01        9.65      0.85 o 
   2  -2   8      176.24      168.19      6.29 o 
   3  -2   8      246.26      227.59      9.25 o 
   4  -2   8      784.37      727.57     34.30 o 
   5  -2   8       76.21       66.87      6.87 o 
   6  -2   8      353.41      314.57     20.88 o 
   7  -2   8        1.30        1.13      1.69 o 
   8  -2   8       75.48       81.82      6.47 o 
  -8  -1   8       31.67       41.49      9.60 o 
  -7  -1   8      118.46      147.72     13.41 o 
  -6  -1   8      157.38      169.23     15.54 o 
  -5  -1   8      218.67      219.41      9.01 o 
  -4  -1   8       19.18       20.56      1.39 o 
  -3  -1   8      670.98      641.56     22.38 o 
  -2  -1   8      364.39      344.05      9.83 o 
  -1  -1   8      201.36      181.47      9.11 o 
   0  -1   8      230.22      209.24      8.10 o 
   1  -1   8        3.53        3.82      0.41 o 
   2  -1   8      556.90      521.93     23.72 o 
   3  -1   8       38.51       43.77      2.07 o 
   4  -1   8      526.96      507.30     17.49 o 
   5  -1   8       28.08       23.24      1.76 o 
   6  -1   8       49.83       44.32      4.07 o 
   7  -1   8       57.23       59.26      5.12 o 
   8  -1   8        0.00        0.68      1.60 o 
  -9   0   8      200.12      193.41     27.28 o 
  -8   0   8       16.33       28.97      5.81 o 
  -7   0   8       29.00       36.32      3.32 o 
  -6   0   8       15.20       21.00      1.83 o 
  -5   0   8       39.38       31.70      2.31 o 
  -4   0   8      775.92      689.91     22.37 o 
  -3   0   8       71.94       62.07      4.08 o 
  -2   0   8      435.12      371.05     27.18 o 
  -1   0   8      395.32      395.17     12.43 o 
   0   0   8      479.37      493.10     13.56 o 
   1   0   8       46.11       48.07      1.91 o 
   2   0   8      321.38      323.37      9.96 o 
   3   0   8       41.94       40.33      1.96 o 
   4   0   8      111.68      106.64      4.72 o 
   5   0   8        9.92        9.84      0.89 o 
   6   0   8       18.35       20.29      2.85 o 
   7   0   8       23.46       22.36      3.19 o 
  -9   1   8        0.38        1.88      5.27 o 
  -8   1   8       18.19       26.56      2.20 o 
  -7   1   8       43.24       39.17      4.04 o 
  -6   1   8        0.25        0.02      1.77 o 
  -5   1   8        0.84        1.08      0.67 o 
  -4   1   8       20.76       25.39      3.50 o 
  -3   1   8      311.85      302.63     15.46 o 
  -2   1   8        9.34       10.91      1.03 o 
  -1   1   8      161.32      160.57      6.17 o 
   0   1   8       13.87       11.25      0.67 o 
   1   1   8      151.85      148.13      4.40 o 
   2   1   8       46.48       40.24      1.70 o 
   3   1   8      378.42      359.20     10.20 o 
   4   1   8       15.82       17.69      1.08 o 
   5   1   8        0.16       -0.65      0.65 o 
   6   1   8        0.66        0.49      1.32 o 
   7   1   8        7.47       10.75      2.82 o 
  -9   2   8        1.75        3.10      3.20 o 
  -8   2   8       29.33       37.08      2.89 o 
  -7   2   8       30.04       22.27      2.92 o 
  -6   2   8       28.90       30.47      4.78 o 
  -5   2   8      618.40      583.11     29.43 o 
  -4   2   8        8.82        8.76      0.97 o 
  -3   2   8      229.94      215.00      8.33 o 
  -2   2   8      827.60      816.92     26.07 o 
  -1   2   8      105.22      104.91      3.80 o 
   0   2   8      419.58      390.32     12.61 o 
   1   2   8       25.13       28.96      1.68 o 
   2   2   8      308.57      304.49      8.74 o 
   3   2   8        5.47        6.02      0.87 o 
   4   2   8       65.03       70.26      3.29 o 
   5   2   8      317.58      336.64     14.92 o 
   6   2   8        0.13       -0.59      1.35 o 
  -9   3   8      175.17      201.57     21.35 o 
  -8   3   8       18.20       20.15      2.00 o 
  -7   3   8      125.08      123.61      7.15 o 
  -6   3   8      249.86      246.76     17.32 o 
  -5   3   8      759.27      726.28     32.18 o 
  -4   3   8      345.12      320.20     12.06 o 
  -3   3   8      165.74      154.41      5.53 o 
  -2   3   8      169.31      162.74      5.75 o 
  -1   3   8      443.97      418.63     13.55 o 
   0   3   8       78.00       77.06      3.07 o 
   1   3   8       70.52       71.43      2.56 o 
   2   3   8      133.97      123.15      4.41 o 
   3   3   8      172.50      173.88      7.30 o 
   4   3   8      115.40      118.48      6.35 o 
   5   3   8      191.17      218.60     11.20 o 
   6   3   8       44.08       49.55      6.28 o 
  -9   4   8        6.83        5.83      1.32 o 
  -8   4   8      219.94      216.17     11.85 o 
  -7   4   8        2.96        3.01      1.13 o 
  -6   4   8        0.21        0.54      0.58 o 
  -5   4   8      121.57      124.19      8.70 o 
  -4   4   8       76.25       74.33      4.26 o 
  -3   4   8      106.24       99.52      4.29 o 
  -2   4   8       56.76       60.56      2.66 o 
  -1   4   8      463.14      435.50     12.63 o 
   0   4   8      100.26      107.96      4.00 o 
   1   4   8        1.06        1.38      0.52 o 
   2   4   8      147.45      153.35      7.00 o 
   3   4   8        2.09        1.90      0.95 o 
   4   4   8       11.02        8.60      1.60 o 
   5   4   8        1.31        2.86      1.79 o 
  -9   5   8        1.52        1.69      0.94 o 
  -8   5   8        3.44        4.33      1.32 o 
  -7   5   8       82.47       86.17      5.46 o 
  -6   5   8       70.33       69.78      3.46 o 
  -5   5   8      148.10      146.81      7.92 o 
  -4   5   8       87.90       86.40      3.58 o 
  -3   5   8       32.42       30.89      2.29 o 
  -2   5   8       20.68       21.60      1.36 o 
  -1   5   8        0.90        0.53      0.50 o 
   0   5   8       61.04       55.80      2.51 o 
   1   5   8        0.84        0.58      0.78 o 
   2   5   8        0.17       -0.14      0.81 o 
   3   5   8       26.72       27.90      2.32 o 
   4   5   8       38.37       44.18      4.27 o 
  -9   6   8        4.41        4.89      1.51 o 
  -8   6   8        3.19        6.96      1.51 o 
  -7   6   8       69.37       62.65      4.33 o 
  -6   6   8       34.28       39.31      2.47 o 
  -5   6   8        4.89        6.17      0.96 o 
  -4   6   8        0.05        0.23      0.46 o 
  -3   6   8      383.70      392.43     12.98 o 
  -2   6   8       99.03       89.18      3.63 o 
  -1   6   8       91.28       87.29      3.97 o 
   0   6   8       22.26       21.26      1.99 o 
   1   6   8       54.66       52.37      3.40 o 
   2   6   8       13.27       13.10      1.77 o 
   3   6   8       48.27       55.20      3.75 o 
  -8   7   8        5.91        6.21      1.51 o 
  -7   7   8       19.93       20.88      2.45 o 
  -6   7   8       43.96       43.94      2.76 o 
  -5   7   8      118.96      124.49      6.67 o 
  -4   7   8        1.76        2.15      0.73 o 
  -3   7   8       40.85       41.86      2.28 o 
  -2   7   8       53.25       66.09      3.58 o 
  -1   7   8       44.45       44.53      4.40 o 
   0   7   8       88.61       93.93      4.56 o 
   1   7   8        0.50        1.06      1.01 o 
   2   7   8       20.28       18.26      2.52 o 
  -7   8   8       21.50       20.15      1.98 o 
  -6   8   8      129.28      147.13      7.06 o 
  -5   8   8       51.66       48.28      2.96 o 
  -4   8   8        4.38        3.64      0.89 o 
  -3   8   8       20.87       28.82      3.89 o 
  -2   8   8       23.59       24.90      2.76 o 
  -1   8   8        8.98       12.24      2.36 o 
   0   8   8       13.10       14.07      2.63 o 
  -5   9   8       16.42       19.05      1.89 o 
  -4   9   8       26.46       26.30      2.80 o 
  -3   9   8        1.47        1.89      1.49 o 
   0  -8   9       11.73       13.56      2.48 o 
   1  -8   9        1.95        3.46      1.67 o 
   2  -8   9        0.00       -1.26      1.26 o 
   3  -8   9        2.24        2.93      1.31 o 
   4  -8   9       66.46       69.64      4.39 o 
   5  -8   9       19.55       21.92      2.51 o 
  -2  -7   9       90.05       99.07      7.82 o 
  -1  -7   9       50.10       47.85      4.01 o 
   0  -7   9      103.30      104.47      4.39 o 
   1  -7   9        0.95        0.85      1.31 o 
   2  -7   9      384.83      388.90     15.67 o 
   3  -7   9        0.21       -0.52      0.91 o 
   4  -7   9      214.97      215.92     11.20 o 
   5  -7   9       52.49       49.03      6.49 o 
   6  -7   9        4.22        4.94      1.43 o 
  -4  -6   9      273.52      288.95     17.79 o 
  -3  -6   9        0.34        2.20      1.29 o 
  -2  -6   9      172.07      179.44      8.41 o 
  -1  -6   9      118.61      125.66      8.92 o 
   0  -6   9        0.62        1.88      0.75 o 
   1  -6   9      307.47      299.57     16.27 o 
   2  -6   9        0.70        0.47      0.78 o 
   3  -6   9       31.02       33.26      2.61 o 
   4  -6   9      213.44      212.52     10.40 o 
   5  -6   9      243.55      253.57     12.30 o 
   6  -6   9      138.50      137.36      6.52 o 
   7  -6   9       11.62       15.00      2.39 o 
  -5  -5   9       19.71       23.57     10.54 o 
  -4  -5   9       23.50       20.14      2.51 o 
  -3  -5   9        1.61        1.94      1.25 o 
  -2  -5   9        0.83        1.22      0.72 o 
  -1  -5   9      115.91      112.16      5.16 o 
   0  -5   9        1.98        1.12      0.67 o 
   1  -5   9       23.49       23.90      1.95 o 
   2  -5   9        3.53        4.22      1.12 o 
   3  -5   9       15.95       17.37      3.21 o 
   4  -5   9        3.47        2.80      1.05 o 
   5  -5   9        2.14        2.08      1.09 o 
   6  -5   9       14.48       15.75      1.94 o 
   7  -5   9        5.40        4.23      1.60 o 
  -6  -4   9       25.79       34.14      7.01 o 
  -5  -4   9       37.12       41.48      7.34 o 
  -4  -4   9       24.95       30.43      2.81 o 
  -3  -4   9       34.37       31.18      1.84 o 
  -2  -4   9       28.86       23.97      2.19 o 
  -1  -4   9      188.30      191.07      6.86 o 
   0  -4   9        1.63        1.48      0.87 o 
   1  -4   9        1.76        0.83      0.53 o 
   2  -4   9       71.73       70.29      3.69 o 
   3  -4   9      213.11      222.01      9.16 o 
   4  -4   9        1.59       -0.14      1.43 o 
   5  -4   9      429.04      415.05     20.49 o 
   6  -4   9       17.25       19.40      2.58 o 
   7  -4   9      128.60      145.20      7.91 o 
  -7  -3   9        0.19        3.55      3.43 o 
  -6  -3   9       35.22       45.32      7.64 o 
  -5  -3   9       19.33       19.64      5.15 o 
  -4  -3   9       81.00       70.50      5.21 o 
  -3  -3   9      110.07      110.19      4.37 o 
  -2  -3   9      266.59      253.75      8.75 o 
  -1  -3   9      244.80      250.67      8.65 o 
   0  -3   9        4.16        4.36      1.32 o 
   1  -3   9      359.88      373.04     19.07 o 
   2  -3   9       66.27       76.91      3.62 o 
   3  -3   9      164.09      170.31      6.97 o 
   4  -3   9       62.62       64.01      4.38 o 
   5  -3   9      433.15      421.52     16.27 o 
   6  -3   9       45.23       46.36      3.52 o 
   7  -3   9        5.29        5.27      1.60 o 
  -7  -2   9       55.99       54.43      8.27 o 
  -6  -2   9       11.67       12.04      4.45 o 
  -5  -2   9       21.79       30.65      2.17 o 
  -4  -2   9      167.65      144.32      6.42 o 
  -3  -2   9     1034.24      998.47     37.06 o 
  -2  -2   9       33.83       25.71      2.05 o 
  -1  -2   9      362.10      365.53     12.16 o 
   0  -2   9     1012.93      988.63     41.30 o 
   1  -2   9      223.19      219.19      6.94 o 
   2  -2   9      407.89      396.17     15.92 o 
   3  -2   9       92.31       88.59      4.29 o 
   4  -2   9       56.45       55.34      3.17 o 
   5  -2   9        1.44        3.32      1.36 o 
   6  -2   9       18.41       12.98      2.63 o 
   7  -2   9      122.14      116.70      7.65 o 
  -8  -1   9       31.81       33.92      7.53 o 
  -7  -1   9       25.07       28.03      6.28 o 
  -6  -1   9       81.26       84.67      4.53 o 
  -5  -1   9        0.16        0.74      0.69 o 
  -4  -1   9        7.64        6.41      1.54 o 
  -3  -1   9       18.33       24.45      1.83 o 
  -2  -1   9       38.42       33.03      1.89 o 
  -1  -1   9      151.69      137.79      7.98 o 
   0  -1   9      386.21      372.05     10.99 o 
   1  -1   9      211.97      209.11      5.79 o 
   2  -1   9       12.30       11.48      1.09 o 
   3  -1   9      132.20      116.36      5.97 o 
   4  -1   9      286.71      254.90     16.84 o 
   5  -1   9        3.18        2.98      0.71 o 
   6  -1   9        2.41        3.46      0.92 o 
   7  -1   9       12.57       15.31      2.76 o 
  -8   0   9       22.21       23.10      5.63 o 
  -7   0   9       20.78       19.20      1.91 o 
  -6   0   9       13.48       16.19      6.77 o 
  -5   0   9      200.92      179.58      7.38 o 
  -4   0   9      315.50      284.75     12.43 o 
  -3   0   9      286.77      261.31     17.46 o 
  -2   0   9       30.12       30.52      1.82 o 
  -1   0   9      760.74      691.37     38.51 o 
   0   0   9      173.09      166.69      7.32 o 
   1   0   9      111.36      101.38      3.91 o 
   2   0   9       96.68       84.51      3.09 o 
   3   0   9       37.23       37.60      1.71 o 
   4   0   9       69.67       65.10      2.82 o 
   5   0   9       11.18       12.47      1.11 o 
   6   0   9      147.73      138.14      8.50 o 
   7   0   9       44.19       48.32      4.62 o 
  -9   1   9       82.51      128.12     20.70 o 
  -8   1   9       84.16       92.96     11.66 o 
  -7   1   9      159.58      173.02      8.82 o 
  -6   1   9       25.61       23.02      1.95 o 
  -5   1   9      261.17      264.90     13.63 o 
  -4   1   9       67.75       60.33      4.50 o 
  -3   1   9      632.15      579.52     28.15 o 
  -2   1   9      115.26      113.61      4.81 o 
  -1   1   9      175.98      163.59      6.47 o 
   0   1   9      704.99      654.05     20.87 o 
   1   1   9        5.78        5.02      0.96 o 
   2   1   9       14.51        8.05      0.94 o 
   3   1   9      362.41      333.59      9.59 o 
   4   1   9       42.06       41.92      2.70 o 
   5   1   9      182.22      198.01      8.30 o 
   6   1   9       52.92       63.48      4.81 o 
  -9   2   9       66.12       73.92      4.64 o 
  -8   2   9       66.57       66.26     13.08 o 
  -7   2   9      176.12      168.73      8.60 o 
  -6   2   9      103.84      109.45      8.43 o 
  -5   2   9        4.71        5.05      1.19 o 
  -4   2   9      394.68      369.79     20.47 o 
  -3   2   9        0.21       -0.12      0.57 o 
  -2   2   9      416.79      380.60     14.16 o 
  -1   2   9      412.29      420.15     13.65 o 
   0   2   9      408.97      374.34     12.21 o 
   1   2   9      395.07      407.08     14.37 o 
   2   2   9        9.85       12.62      1.44 o 
   3   2   9      147.91      158.65      5.01 o 
   4   2   9       23.09       29.69      2.04 o 
   5   2   9       32.23       37.00      2.99 o 
   6   2   9       21.47       29.69      5.28 o 
  -9   3   9        0.28       -0.57      0.85 o 
  -8   3   9        4.69        7.15      1.51 o 
  -7   3   9       30.37       31.23      2.63 o 
  -6   3   9        0.84        0.78      0.71 o 
  -5   3   9       59.66       66.56      7.79 o 
  -4   3   9      580.89      543.52     20.15 o 
  -3   3   9      631.71      625.15     22.70 o 
  -2   3   9       15.42       11.79      1.14 o 
  -1   3   9        1.15        0.29      0.81 o 
   0   3   9      208.37      185.32      6.49 o 
   1   3   9       89.81       79.67      3.26 o 
   2   3   9       20.60       28.11      2.15 o 
   3   3   9       15.33       11.46      1.71 o 
   4   3   9       20.02       29.20      3.86 o 
   5   3   9       49.03       61.95      5.13 o 
  -9   4   9        0.78        0.56      0.75 o 
  -8   4   9        3.01        4.89      1.32 o 
  -7   4   9        3.66        2.26      0.94 o 
  -6   4   9       81.37       81.79      3.94 o 
  -5   4   9        3.95        2.05      0.85 o 
  -4   4   9       50.66       54.88      2.83 o 
  -3   4   9        0.15       -0.06      0.51 o 
  -2   4   9      571.57      536.41     17.25 o 
  -1   4   9       13.21        9.19      0.94 o 
   0   4   9      185.99      167.12      5.99 o 
   1   4   9       48.59       50.26      2.31 o 
   2   4   9       12.24       12.47      2.12 o 
   3   4   9       67.09       74.64      4.87 o 
   4   4   9        2.55        2.78      1.23 o 
  -9   5   9        2.85        2.82      1.13 o 
  -8   5   9       94.13      101.03      6.40 o 
  -7   5   9        4.88        6.58      1.51 o 
  -6   5   9        5.93        4.55      1.06 o 
  -5   5   9      302.36      309.91     11.97 o 
  -4   5   9      111.51      106.13      4.26 o 
  -3   5   9        4.84        8.27      1.00 o 
  -2   5   9        4.42        5.54      0.92 o 
  -1   5   9      220.64      223.69      7.77 o 
   0   5   9        1.78        2.32      0.66 o 
   1   5   9       80.69       87.78      4.86 o 
   2   5   9       62.91       55.06      3.40 o 
   3   5   9        2.19        1.13      0.96 o 
  -8   6   9      103.40      100.47      6.40 o 
  -7   6   9       52.72       48.35      3.76 o 
  -6   6   9       20.49       20.66      1.79 o 
  -5   6   9       90.45       85.84      3.71 o 
  -4   6   9       29.99       25.26      1.73 o 
  -3   6   9        0.70        0.45      0.84 o 
  -2   6   9        6.97       10.13      1.11 o 
  -1   6   9       14.97       15.32      1.28 o 
   0   6   9       59.31       60.50      4.06 o 
   1   6   9        8.99       11.25      1.65 o 
   2   6   9       90.48       89.58      5.13 o 
  -8   7   9       81.45       80.15      5.46 o 
  -7   7   9       15.93       14.49      2.07 o 
  -6   7   9        5.46        6.33      1.79 o 
  -5   7   9       22.25       24.88      2.29 o 
  -4   7   9       63.77       56.75      2.85 o 
  -3   7   9        1.11        1.71      0.71 o 
  -2   7   9        4.31        4.72      0.88 o 
  -1   7   9        1.54        1.04      1.06 o 
   0   7   9        7.67        6.66      1.60 o 
   1   7   9        0.53        0.72      1.14 o 
  -6   8   9       57.59       68.62      4.00 o 
  -5   8   9        0.73        1.37      0.75 o 
  -4   8   9        8.89       11.80      1.31 o 
  -3   8   9       29.15       32.72      2.11 o 
  -2   8   9        0.06       -0.19      1.05 o 
  -1   8   9       35.07       39.58      3.57 o 
   1  -8  10       25.37       29.61      3.26 o 
   2  -8  10       74.90       75.92      6.10 o 
   3  -8  10       17.28       22.03      3.57 o 
  -2  -7  10       18.55       27.97      3.64 o 
  -1  -7  10       75.32       74.67      5.35 o 
   0  -7  10       89.35       92.37      4.19 o 
   1  -7  10       22.25       29.24      3.10 o 
   2  -7  10       51.40       49.85      4.15 o 
   3  -7  10       47.59       44.36      4.38 o 
   4  -7  10        5.89        5.14      1.90 o 
   5  -7  10        0.72        0.23      1.39 o 
  -3  -6  10        4.75       10.13      2.62 o 
  -2  -6  10       45.83       46.75      5.02 o 
  -1  -6  10       41.18       38.55      2.32 o 
   0  -6  10       20.70       19.78      2.16 o 
   1  -6  10        8.12        8.33      1.44 o 
   2  -6  10        1.65        1.54      1.42 o 
   3  -6  10        0.12       -1.18      1.18 o 
   4  -6  10       27.91       25.90      3.29 o 
   5  -6  10       99.44       95.00      6.51 o 
   6  -6  10      278.48      265.02     12.90 o 
  -4  -5  10        0.84        5.09      2.15 o 
  -3  -5  10       10.40       12.77      2.87 o 
  -2  -5  10      255.76      245.98      8.17 o 
  -1  -5  10       12.28       11.04      1.34 o 
   0  -5  10      147.16      155.12      5.96 o 
   1  -5  10      135.24      128.05      5.96 o 
   2  -5  10      203.44      204.46     11.35 o 
   3  -5  10        0.19        0.57      1.22 o 
   4  -5  10        0.76        0.34      1.51 o 
   5  -5  10      182.08      197.66     12.62 o 
   6  -5  10       53.28       45.47      5.97 o 
   7  -5  10       15.39       19.75      3.76 o 
  -5  -4  10        5.75        9.58      4.52 o 
  -4  -4  10        0.46        1.31      2.04 o 
  -3  -4  10      214.28      210.80      8.20 o 
  -2  -4  10      277.06      279.90     10.49 o 
  -1  -4  10      269.07      273.58      9.50 o 
   0  -4  10      103.17      104.37      4.56 o 
   1  -4  10      341.13      367.26     22.49 o 
   2  -4  10       37.76       37.03      5.76 o 
   3  -4  10      377.27      376.47     24.46 o 
   4  -4  10       38.42       39.04      6.96 o 
   5  -4  10        3.43        3.01      1.13 o 
   6  -4  10       26.75       30.66      3.67 o 
   7  -4  10        1.06        2.09      1.69 o 
  -6  -3  10       14.61       22.76      6.10 o 
  -5  -3  10       60.50       54.73      8.57 o 
  -4  -3  10       13.05       10.63      2.06 o 
  -3  -3  10        0.84        2.41      1.07 o 
  -2  -3  10       26.80       27.09      2.02 o 
  -1  -3  10       66.56       64.20      4.84 o 
   0  -3  10       74.16       77.31      3.62 o 
   1  -3  10      149.80      168.07     10.04 o 
   2  -3  10      389.30      426.44     17.71 o 
   3  -3  10        1.74        1.29      1.11 o 
   4  -3  10       17.93       16.96      1.66 o 
   5  -3  10      180.22      179.71      7.88 o 
   6  -3  10       16.83       21.03      2.46 o 
   7  -3  10       15.52       22.49      2.65 o 
  -7  -2  10        0.48        3.67      3.51 o 
  -6  -2  10       10.54        6.77      3.83 o 
  -5  -2  10       28.89       24.19      5.24 o 
  -4  -2  10       25.90       24.24      4.71 o 
  -3  -2  10        7.00        6.50      1.04 o 
  -2  -2  10      180.47      172.42     12.71 o 
  -1  -2  10        3.93        3.56      2.09 o 
   0  -2  10        0.97        1.52      0.84 o 
   1  -2  10      202.23      183.93      9.88 o 
   2  -2  10       33.46       34.44      2.66 o 
   3  -2  10        1.32        0.44      0.70 o 
   4  -2  10        0.37        0.48      0.56 o 
   5  -2  10       36.95       35.33      2.92 o 
   6  -2  10        6.31       11.66      2.63 o 
   7  -2  10       23.75       27.84      3.15 o 
  -7  -1  10        9.76       17.66      5.30 o 
  -6  -1  10      187.50      196.04      9.09 o 
  -5  -1  10        1.58        6.52      1.20 o 
  -4  -1  10      159.76      164.09      8.50 o 
  -3  -1  10       28.97       25.24      3.07 o 
  -2  -1  10      345.59      294.29     12.60 o 
  -1  -1  10       18.85       20.14      1.85 o 
   0  -1  10      533.96      495.53     22.20 o 
   1  -1  10      312.90      292.12     17.43 o 
   2  -1  10      133.28      130.37      5.89 o 
   3  -1  10       71.44       59.05      2.64 o 
   4  -1  10      275.06      257.24     10.92 o 
   5  -1  10        6.47        9.72      2.09 o 
   6  -1  10      179.51      173.86     11.26 o 
   7  -1  10        0.07        2.23      2.54 o 
  -8   0  10       51.98       63.14      9.22 o 
  -7   0  10      185.53      188.74     20.61 o 
  -6   0  10       13.48       14.30      1.65 o 
  -5   0  10      279.74      274.81     10.64 o 
  -4   0  10      140.40      130.98      6.27 o 
  -3   0  10       27.43       24.31      1.71 o 
  -2   0  10      540.48      492.92     32.97 o 
  -1   0  10      135.73      117.61     11.16 o 
   0   0  10      445.24      418.23     19.47 o 
   1   0  10       17.46       19.41      2.44 o 
   2   0  10      294.00      270.30     16.42 o 
   3   0  10      105.71      112.27      5.95 o 
   4   0  10        0.33        0.52      0.51 o 
   5   0  10       80.50       73.89      3.02 o 
   6   0  10        0.06       -0.17      1.33 o 
  -8   1  10        6.86        7.40      2.32 o 
  -7   1  10        0.25       -1.18      1.60 o 
  -6   1  10      113.13      112.87      5.84 o 
  -5   1  10       33.00       32.24      2.03 o 
  -4   1  10       12.62       12.85      1.87 o 
  -3   1  10      749.74      672.74     31.05 o 
  -2   1  10      282.37      269.67     10.48 o 
  -1   1  10        1.50        2.44      0.73 o 
   0   1  10        1.55        1.08      0.46 o 
   1   1  10      148.24      138.36      5.50 o 
   2   1  10       14.69       10.90      1.11 o 
   3   1  10       33.92       36.20      2.07 o 
   4   1  10       11.16       10.56      1.45 o 
   5   1  10       11.35       17.20      2.07 o 
   6   1  10       18.98       24.60      3.44 o 
  -8   2  10       34.00       35.54      9.03 o 
  -7   2  10       31.99       36.50      3.01 o 
  -6   2  10       19.49       18.20      1.90 o 
  -5   2  10        0.95        1.23      0.87 o 
  -4   2  10       84.53       80.58      5.44 o 
  -3   2  10       74.19       73.21      3.59 o 
  -2   2  10        0.71        0.72      0.56 o 
  -1   2  10      151.37      119.38      4.45 o 
   0   2  10       14.59       10.53      0.96 o 
   1   2  10       47.58       35.01      1.69 o 
   2   2  10        2.18        1.82      0.61 o 
   3   2  10       13.20       13.48      1.26 o 
   4   2  10        8.19        9.58      1.71 o 
   5   2  10       13.75       20.86      3.68 o 
  -8   3  10        0.32        0.56      0.75 o 
  -7   3  10       73.12       75.26      4.89 o 
  -6   3  10        2.50        1.83      0.71 o 
  -5   3  10        9.83        9.55      1.96 o 
  -4   3  10      135.96      134.22      5.84 o 
  -3   3  10       39.72       33.33      4.84 o 
  -2   3  10       26.70       29.25      1.87 o 
  -1   3  10        3.39        4.21      0.74 o 
   0   3  10      184.58      178.39      6.31 o 
   1   3  10       65.84       59.76      2.63 o 
   2   3  10       42.92       47.38      2.53 o 
   3   3  10      146.45      144.82      8.54 o 
   4   3  10        0.29        0.21      1.06 o 
   5   3  10       34.59       36.82      5.64 o 
  -8   4  10       45.70       37.82      3.20 o 
  -7   4  10       19.99       19.00      2.26 o 
  -6   4  10      308.65      302.63     16.87 o 
  -5   4  10       11.34       12.97      1.60 o 
  -4   4  10       81.76       69.30      3.43 o 
  -3   4  10       38.60       47.26      2.36 o 
  -2   4  10        7.38        6.89      0.99 o 
  -1   4  10      117.71      140.66      5.17 o 
   0   4  10       15.28       12.23      1.18 o 
   1   4  10      233.99      233.22      8.08 o 
   2   4  10       83.26       87.77      4.81 o 
   3   4  10      137.04      155.28      8.29 o 
   4   4  10       48.76       42.01      3.67 o 
  -8   5  10       44.86       49.67      3.95 o 
  -7   5  10       62.67       71.49      4.89 o 
  -6   5  10        5.67        4.92      1.02 o 
  -5   5  10       55.25       51.15      2.93 o 
  -4   5  10       42.32       48.77      2.48 o 
  -3   5  10       45.03       38.46      2.17 o 
  -2   5  10       41.69       35.22      2.02 o 
  -1   5  10       11.73        6.62      0.96 o 
   0   5  10       18.84       17.90      1.44 o 
   1   5  10        5.37        4.25      1.75 o 
   2   5  10        2.97        3.89      2.19 o 
   3   5  10       27.98       38.22      3.84 o 
  -8   6  10        8.15       11.48      1.88 o 
  -7   6  10      103.27      111.38      6.96 o 
  -6   6  10        0.41        0.76      0.75 o 
  -5   6  10        0.09       -0.58      0.64 o 
  -4   6  10       20.38       20.58      1.67 o 
  -3   6  10        8.97       11.58      1.47 o 
  -2   6  10        3.10        4.20      0.93 o 
  -1   6  10       32.31       33.54      2.53 o 
   0   6  10       10.23       10.52      1.82 o 
   1   6  10      121.72      149.62      7.73 o 
   2   6  10        0.01        0.30      1.13 o 
  -7   7  10       38.77       33.68      3.20 o 
  -6   7  10       16.33       18.63      1.79 o 
  -5   7  10       96.79      103.65      5.81 o 
  -4   7  10        0.14        0.47      0.71 o 
  -3   7  10      130.73      135.58      6.46 o 
  -2   7  10        5.16        6.20      1.30 o 
  -1   7  10       41.79       40.48      3.46 o 
   0   7  10       23.98       23.70      3.11 o 
  -5   8  10       42.01       40.83      5.27 o 
  -4   8  10       48.67       50.18      3.15 o 
  -3   8  10       10.18       10.92      1.32 o 
   0  -7  11       16.92       16.43      1.65 o 
   1  -7  11       40.36       44.03      3.67 o 
   2  -7  11       57.14       60.80      3.42 o 
   3  -7  11       19.76       13.87      3.01 o 
   4  -7  11        9.72       10.41      2.47 o 
  -2  -6  11      168.92      217.99     14.87 o 
  -1  -6  11       47.92       46.39      3.12 o 
   0  -6  11      323.62      321.84     15.98 o 
   1  -6  11        0.89        1.00      1.00 o 
   2  -6  11       64.02       67.77      3.44 o 
   3  -6  11      207.68      223.18     12.52 o 
   4  -6  11       78.21       72.50      5.69 o 
   5  -6  11        0.07        1.71      1.53 o 
  -4  -5  11       40.61       42.49      5.69 o 
  -3  -5  11       36.96       48.07      5.34 o 
  -2  -5  11       20.45       28.98      2.22 o 
  -1  -5  11        0.44       -0.47      0.82 o 
   0  -5  11        3.98        1.45      1.88 o 
   1  -5  11        4.96        5.44      1.15 o 
   2  -5  11      117.14      124.71      7.54 o 
   3  -5  11       71.50       80.32      6.40 o 
   4  -5  11       67.75       66.77      5.35 o 
   5  -5  11       19.83       15.11      2.73 o 
   6  -5  11       46.00       45.72      5.27 o 
  -5  -4  11        1.46        3.20      5.08 o 
  -4  -4  11        3.25        3.79      2.12 o 
  -3  -4  11        6.92        6.60      1.17 o 
  -2  -4  11        0.43       -0.49      0.71 o 
  -1  -4  11       84.68       82.32      4.28 o 
   0  -4  11        2.80        4.02      1.07 o 
   1  -4  11       29.42       26.20      9.31 o 
   2  -4  11       20.50       21.29      1.82 o 
   3  -4  11        1.85        1.61      1.18 o 
   4  -4  11       22.69       23.54      5.17 o 
   5  -4  11        0.15        0.92      1.41 o 
   6  -4  11        2.25        1.32      1.69 o 
  -6  -3  11        4.56        3.76      5.83 o 
  -5  -3  11        0.25        1.15      3.21 o 
  -4  -3  11       31.86       40.15      2.60 o 
  -3  -3  11       12.41       13.06      1.53 o 
  -2  -3  11        0.52        0.34      0.85 o 
  -1  -3  11        9.65        8.93      1.42 o 
   0  -3  11       11.63       11.70      1.59 o 
   1  -3  11      205.76      206.29     13.50 o 
   2  -3  11        0.02        0.12      1.09 o 
   3  -3  11       66.15       67.21      3.30 o 
   4  -3  11       45.76       45.89      2.88 o 
   5  -3  11       21.76       21.83      1.93 o 
   6  -3  11       20.87       16.93      3.20 o 
  -6  -2  11       54.73       45.03     10.35 o 
  -5  -2  11       75.87       77.82      6.46 o 
  -4  -2  11       36.38       32.39      2.36 o 
  -3  -2  11       85.97       86.74      4.54 o 
  -2  -2  11       25.49       27.48      3.01 o 
  -1  -2  11      285.95      275.13     12.21 o 
   0  -2  11        3.34        2.82      0.98 o 
   1  -2  11      253.62      225.62     17.57 o 
   2  -2  11      117.23      113.29      8.34 o 
   3  -2  11       61.89       66.25      4.04 o 
   4  -2  11      137.65      133.04      9.17 o 
   5  -2  11       22.11       20.58      1.84 o 
   6  -2  11       65.20       66.67      4.29 o 
  -7  -1  11       98.25      104.68     12.05 o 
  -6  -1  11        2.66        1.23      0.92 o 
  -5  -1  11      148.90      166.87      9.22 o 
  -4  -1  11      210.95      209.76      8.64 o 
  -3  -1  11       37.35       40.93      2.75 o 
  -2  -1  11      432.19      386.63     23.65 o 
  -1  -1  11        9.72        7.47      1.06 o 
   0  -1  11      111.20      114.03      9.61 o 
   1  -1  11        7.56       10.01      1.17 o 
   2  -1  11       70.91       69.94      5.35 o 
   3  -1  11       60.39       60.52      5.93 o 
   4  -1  11        9.13        6.39      1.19 o 
   5  -1  11       49.30       51.23      3.65 o 
   6  -1  11       20.06       24.65      2.07 o 
  -7   0  11        6.02        6.82      1.45 o 
  -6   0  11        0.52        2.27      1.41 o 
  -5   0  11        1.05        2.54      1.00 o 
  -4   0  11       17.26       16.88      1.48 o 
  -3   0  11        0.05        0.83      0.71 o 
  -2   0  11       20.33       18.41      1.49 o 
  -1   0  11        1.54        1.99      0.75 o 
   0   0  11      105.65       91.40      5.43 o 
   1   0  11        8.86        5.33      1.23 o 
   2   0  11        5.02        2.43      1.11 o 
   3   0  11        0.63       -0.30      0.58 o 
   4   0  11       15.79       17.08      1.49 o 
   5   0  11        0.74        0.73      1.11 o 
  -8   1  11        8.44       10.53      1.59 o 
  -7   1  11       11.53       16.43      2.45 o 
  -6   1  11       37.13       37.02      2.91 o 
  -5   1  11       85.08       84.07      3.91 o 
  -4   1  11        0.62        0.70      0.71 o 
  -3   1  11       54.80       49.52      4.49 o 
  -2   1  11       24.85       25.59      1.81 o 
  -1   1  11       67.46       63.18      5.73 o 
   0   1  11       43.46       48.13      2.54 o 
   1   1  11        5.82        8.27      0.87 o 
   2   1  11      138.96      121.81      5.11 o 
   3   1  11       27.11       28.33      1.84 o 
   4   1  11       89.99       93.46      4.16 o 
  -8   2  11       13.88       25.02      2.63 o 
  -7   2  11       34.81       26.90      2.63 o 
  -6   2  11        1.38        2.03      1.01 o 
  -5   2  11      101.08       93.91      9.61 o 
  -4   2  11       43.24       35.06      2.91 o 
  -3   2  11        7.25        4.79      1.00 o 
  -2   2  11       73.37       74.19      3.58 o 
  -1   2  11       56.38       56.73      2.93 o 
   0   2  11      129.33      152.75      5.47 o 
   1   2  11      131.05      126.41      4.69 o 
   2   2  11       68.62       64.57      3.18 o 
   3   2  11      233.94      237.97     11.36 o 
   4   2  11        7.97       13.10      2.04 o 
   5   2  11       99.28      107.44     17.78 o 
  -8   3  11        4.38        6.21      1.51 o 
  -7   3  11        0.01       -0.38      0.94 o 
  -6   3  11       18.74       17.07      1.67 o 
  -5   3  11       55.48       55.15      4.75 o 
  -4   3  11      190.28      175.68     12.67 o 
  -3   3  11       74.84       74.96      3.68 o 
  -2   3  11       23.35       24.12      2.23 o 
  -1   3  11      229.41      198.68      7.12 o 
   0   3  11        1.04       -0.35      0.52 o 
   1   3  11      136.13      137.39      5.02 o 
   2   3  11        8.03        8.84      0.95 o 
   3   3  11        4.47        3.26      1.42 o 
   4   3  11      158.38      177.34      9.82 o 
  -8   4  11        0.97        0.75      0.94 o 
  -7   4  11        4.63        3.95      1.32 o 
  -6   4  11       15.60       19.67      1.76 o 
  -5   4  11       18.67       22.78      1.87 o 
  -4   4  11        0.01        0.17      0.71 o 
  -3   4  11       21.57       20.67      1.70 o 
  -2   4  11        1.39        4.36      0.90 o 
  -1   4  11        2.70        0.90      0.70 o 
   0   4  11        2.82        1.92      0.74 o 
   1   4  11       36.68       41.38      2.16 o 
   2   4  11       10.99       14.73      1.76 o 
   3   4  11        6.93        5.89      1.23 o 
  -7   5  11        0.10       -0.75      0.75 o 
  -6   5  11      128.40      133.60      8.16 o 
  -5   5  11        1.75        0.72      1.87 o 
  -4   5  11       79.16       85.07      4.18 o 
  -3   5  11       60.84       59.85      3.10 o 
  -2   5  11       87.89       85.37      3.69 o 
  -1   5  11       66.53       73.28      3.35 o 
   0   5  11        5.79        6.97      1.04 o 
   1   5  11       49.20       50.72      3.57 o 
   2   5  11       79.57      100.79      5.27 o 
  -7   6  11       73.97       82.22      5.64 o 
  -6   6  11       46.20       53.75      4.29 o 
  -5   6  11      101.81      114.90      5.33 o 
  -4   6  11        1.11        1.92      0.82 o 
  -3   6  11       95.73       96.85      5.39 o 
  -2   6  11       47.75       51.28      2.68 o 
  -1   6  11      175.63      196.41      7.19 o 
   0   6  11       17.37       25.19      4.26 o 
  -5   7  11       52.71       53.48      2.94 o 
  -4   7  11        7.10       12.33      1.38 o 
  -3   7  11        0.46       -0.48      0.69 o 
  -2   7  11       37.76       42.99      3.04 o 
  -1  -6  12       46.10       61.66      4.33 o 
   0  -6  12       43.81       42.37      3.13 o 
   1  -6  12       14.50       18.97      4.80 o 
   2  -6  12       21.26       24.70      5.46 o 
   3  -6  12       20.57       18.22      1.91 o 
  -3  -5  12        7.55        8.05      3.48 o 
  -2  -5  12        0.04       -0.65      0.83 o 
  -1  -5  12       10.25        8.89      1.72 o 
   0  -5  12        0.24       -0.02      0.89 o 
   1  -5  12        6.11        5.54      2.16 o 
   2  -5  12      137.80      145.91     18.72 o 
   3  -5  12        2.25        1.98      2.54 o 
   4  -5  12       18.76       24.93      2.59 o 
  -4  -4  12       29.29       33.07      5.83 o 
  -3  -4  12       48.71       57.22      3.63 o 
  -2  -4  12       31.45       31.21      2.68 o 
  -1  -4  12       60.50       68.69     18.81 o 
   0  -4  12        0.48       -0.09      0.87 o 
   1  -4  12      165.21      155.29     26.62 o 
   2  -4  12       34.81       32.42     11.76 o 
   3  -4  12       65.19       66.18      4.29 o 
   4  -4  12       20.83       15.90      4.61 o 
   5  -4  12       28.58       30.83      3.01 o 
  -5  -3  12       43.91       54.16     11.38 o 
  -4  -3  12       62.67       70.20      3.89 o 
  -3  -3  12      104.02      101.42      5.20 o 
  -2  -3  12        0.59        0.41      0.90 o 
  -1  -3  12      149.35      153.44      7.67 o 
   0  -3  12        0.97        0.88      1.08 o 
   1  -3  12       11.31       11.74      4.82 o 
   2  -3  12       19.13       20.15      2.07 o 
   3  -3  12       13.68       13.93      1.90 o 
   4  -3  12       59.81       61.08      3.83 o 
   5  -3  12        1.53        2.38      1.24 o 
  -6  -2  12        7.29        6.21      6.40 o 
  -5  -2  12       29.84       28.40      5.50 o 
  -4  -2  12        1.89        2.63      1.05 o 
  -3  -2  12        5.88        9.46      1.41 o 
  -2  -2  12      110.97       97.98     11.58 o 
  -1  -2  12       11.39       11.82      3.16 o 
   0  -2  12        1.02        2.03      0.92 o 
   1  -2  12       68.49       68.55      4.40 o 
   2  -2  12       26.66       27.93      4.28 o 
   3  -2  12       10.66        9.00      1.50 o 
   4  -2  12       18.57       20.70      3.10 o 
   5  -2  12        8.60        9.39      1.76 o 
  -6  -1  12       40.38       51.31      3.61 o 
  -5  -1  12       39.57       42.17      8.02 o 
  -4  -1  12       57.07       59.36      4.81 o 
  -3  -1  12        0.09       -0.26      0.72 o 
  -2  -1  12       51.22       47.04      3.06 o 
  -1  -1  12        0.94       -0.12      0.90 o 
   0  -1  12       12.49        9.81      1.98 o 
   1  -1  12       23.86       23.95      1.89 o 
   2  -1  12        0.88        1.02      0.83 o 
   3  -1  12       33.02       31.39      2.28 o 
   4  -1  12       58.53       57.00      3.26 o 
   5  -1  12       20.11       17.14      2.15 o 
  -7   0  12        1.88        1.32      1.27 o 
  -6   0  12       44.76       43.41      8.18 o 
  -5   0  12       21.91       21.44      2.07 o 
  -4   0  12        3.66        4.64      0.99 o 
  -3   0  12      219.66      191.74     14.85 o 
  -2   0  12       48.67       44.60      3.48 o 
  -1   0  12       28.13       32.82      2.41 o 
   0   0  12      363.65      337.51     16.51 o 
   1   0  12       15.24       15.11      1.42 o 
   2   0  12      242.76      226.47     11.24 o 
   3   0  12       31.60       33.27      3.23 o 
   4   0  12      150.93      149.90      8.81 o 
   5   0  12       83.31       92.00      5.83 o 
  -7   1  12        3.87        1.51      1.13 o 
  -6   1  12       27.38       31.23      2.82 o 
  -5   1  12       12.08       10.36      1.44 o 
  -4   1  12      113.50      103.42      7.47 o 
  -3   1  12        2.09        1.53      1.61 o 
  -2   1  12      186.48      169.13     13.71 o 
  -1   1  12       35.86       27.71      3.16 o 
   0   1  12      129.87      137.27      5.83 o 
   1   1  12       87.22       85.21      5.81 o 
   2   1  12       37.60       42.42      2.48 o 
   3   1  12       59.55       57.16      3.06 o 
   4   1  12        9.64       10.86      1.28 o 
  -7   2  12        7.74        9.22      1.69 o 
  -6   2  12       69.80       71.46     14.86 o 
  -5   2  12        3.95        3.72      1.13 o 
  -4   2  12       65.96       66.71      3.51 o 
  -3   2  12       25.70       22.19      1.75 o 
  -2   2  12       84.58       75.07      3.70 o 
  -1   2  12       11.02        8.22      1.10 o 
   0   2  12        0.44        0.33      0.63 o 
   1   2  12       85.58       83.48      3.50 o 
   2   2  12        9.12        8.57      1.80 o 
   3   2  12       30.89       29.40      2.09 o 
   4   2  12        0.03       -0.14      1.10 o 
  -7   3  12        8.43       10.35      1.88 o 
  -6   3  12        2.83        2.32      1.23 o 
  -5   3  12        5.69        6.25      1.85 o 
  -4   3  12       11.52       14.66      2.40 o 
  -3   3  12        0.65        1.94      0.86 o 
  -2   3  12       34.19       32.32      3.72 o 
  -1   3  12        0.99        0.99      0.64 o 
   0   3  12       21.08       25.30      1.73 o 
   1   3  12        8.70       10.43      1.11 o 
   2   3  12       16.03       21.92      1.49 o 
   3   3  12       71.19       83.01      5.88 o 
  -7   4  12       13.43       12.98      2.07 o 
  -6   4  12      129.45      131.72      8.73 o 
  -5   4  12        0.20       -0.51      1.14 o 
  -4   4  12      149.92      155.22      6.79 o 
  -3   4  12       17.53       20.15      2.74 o 
  -2   4  12       48.55       45.74      2.47 o 
  -1   4  12      186.83      193.98      7.01 o 
   0   4  12       82.56       81.80      3.57 o 
   1   4  12      163.59      174.24      6.45 o 
   2   4  12        7.18        7.97      1.39 o 
  -6   5  12       38.77       45.46      3.04 o 
  -5   5  12       95.44      108.96     10.78 o 
  -4   5  12       11.86       11.13      1.49 o 
  -3   5  12       62.53       68.67      4.07 o 
  -2   5  12       19.28       28.32      1.94 o 
  -1   5  12       74.85       80.92      3.63 o 
   0   5  12        5.39        4.50      0.98 o 
   1   5  12       37.23       39.60      3.70 o 
  -5   6  12        6.18        5.20      1.19 o 
  -4   6  12        1.90        3.88      1.02 o 
  -3   6  12       12.37       11.78      1.41 o 
  -2   6  12        3.15        1.72      0.85 o 
  -1   6  12        1.14        0.71      1.25 o 
  -1  -5  13       50.24       52.17      4.94 o 
   0  -5  13       84.29       95.82      8.47 o 
   1  -5  13        1.04        0.23      1.06 o 
   2  -5  13       10.79        8.38      1.73 o 
   3  -5  13       59.00       69.35      5.83 o 
  -3  -4  13       44.35       60.12      4.07 o 
  -2  -4  13        2.79       -0.16      0.89 o 
  -1  -4  13       61.25       63.93      4.14 o 
   0  -4  13       15.31       20.19      2.92 o 
   1  -4  13        2.53        2.25      2.07 o 
   2  -4  13       45.66       44.01      3.47 o 
   3  -4  13        0.20       -0.91      0.91 o 
   4  -4  13       20.09       22.09      3.57 o 
  -4  -3  13       14.36       17.77      2.01 o 
  -3  -3  13       10.84       11.28      2.73 o 
  -2  -3  13       13.87       10.79      1.76 o 
  -1  -3  13       22.24       25.35      3.95 o 
   0  -3  13        8.80        7.45      1.60 o 
   1  -3  13        4.87        6.41      2.22 o 
   2  -3  13        0.00       -0.73      0.73 o 
   3  -3  13        6.45        6.21      1.52 o 
   4  -3  13        4.67        4.64      1.33 o 
  -5  -2  13        8.06       11.91      2.16 o 
  -4  -2  13       13.75       20.91      2.35 o 
  -3  -2  13       32.87       29.98      2.65 o 
  -2  -2  13        3.05        2.42      1.47 o 
  -1  -2  13      123.55      125.27      6.44 o 
   0  -2  13        5.32        4.25      1.23 o 
   1  -2  13      121.90      134.64      7.20 o 
   2  -2  13       14.58       15.00      2.25 o 
   3  -2  13       20.83       23.60      2.32 o 
   4  -2  13       95.85      102.25     12.97 o 
  -5  -1  13       61.33       59.36      5.36 o 
  -4  -1  13        3.28        4.51      1.24 o 
  -3  -1  13       69.55       58.29      3.74 o 
  -2  -1  13       64.48       66.38      9.17 o 
  -1  -1  13      120.59      114.22      9.29 o 
   0  -1  13      149.16      136.76      6.81 o 
   1  -1  13       25.63       25.46      3.59 o 
   2  -1  13      182.73      182.16      7.17 o 
   3  -1  13        0.14        0.59      0.75 o 
   4  -1  13       79.96       91.34      7.62 o 
  -6   0  13       36.19       34.99      3.01 o 
  -5   0  13       42.10       41.14      4.98 o 
  -4   0  13      203.58      184.38      9.93 o 
  -3   0  13       44.84       44.77      3.75 o 
  -2   0  13      110.15      100.49      4.58 o 
  -1   0  13        3.38        3.49      0.90 o 
   0   0  13       32.06       29.88      2.15 o 
   1   0  13      118.09      122.74      5.19 o 
   2   0  13       70.53       71.46      4.94 o 
   3   0  13       28.81       27.00      2.15 o 
   4   0  13        3.85        4.22      1.75 o 
  -6   1  13        8.17       10.72      6.49 o 
  -5   1  13        8.14        9.72      1.63 o 
  -4   1  13        1.58        0.90      0.87 o 
  -3   1  13        1.06        1.66      1.17 o 
  -2   1  13        2.69        1.69      1.11 o 
  -1   1  13       14.83       17.22      1.79 o 
   0   1  13        1.90        0.44      0.72 o 
   1   1  13       10.46       13.13      2.74 o 
   2   1  13       37.44       42.88      2.39 o 
   3   1  13        3.11        1.88      1.29 o 
  -6   2  13       39.28       36.14      3.10 o 
  -5   2  13      148.82      143.60     20.37 o 
  -4   2  13       35.67       36.08      3.25 o 
  -3   2  13       19.83       25.45      2.06 o 
  -2   2  13       80.41       78.98      3.99 o 
  -1   2  13       20.76       25.21      2.22 o 
   0   2  13      227.25      225.87      9.09 o 
   1   2  13        3.15        4.70      1.41 o 
   2   2  13       99.85      102.86      4.16 o 
   3   2  13       75.46       81.90      5.95 o 
  -6   3  13       57.51       60.61      3.34 o 
  -5   3  13        0.74        1.38      0.85 o 
  -4   3  13      125.41      132.71      6.05 o 
  -3   3  13        0.12        0.11      0.86 o 
  -2   3  13       51.03       47.40      2.87 o 
  -1   3  13       40.71       47.08      4.09 o 
   0   3  13       54.02       48.36      2.61 o 
   1   3  13       10.04        8.91      1.16 o 
   2   3  13       24.07       28.00      2.45 o 
  -6   4  13       11.21        9.49      1.50 o 
  -5   4  13       14.50       14.96      2.02 o 
  -4   4  13       24.44       23.46      2.04 o 
  -3   4  13       63.61       67.15      4.00 o 
  -2   4  13       13.97       13.59      1.92 o 
  -1   4  13       25.16       26.76      1.97 o 
   0   4  13        6.10        8.13      1.17 o 
   1   4  13       22.65       20.78      2.72 o 
  -5   5  13       49.49       53.85      4.44 o 
  -4   5  13        3.38        4.21      1.21 o 
  -3   5  13        5.57        6.41      1.64 o 
  -2   5  13       19.19       18.34      1.64 o 
  -1   5  13        9.21       12.76      1.57 o 
  -1  -4  14       20.44       23.63      3.76 o 
   0  -4  14       68.06       84.84      5.12 o 
   1  -4  14       21.93       20.51      8.84 o 
  -2  -3  14        9.38        8.18      1.88 o 
  -1  -3  14       88.21      105.31      6.11 o 
   0  -3  14        5.93        5.99      1.42 o 
   1  -3  14      117.99      118.63      7.65 o 
   2  -3  14       18.74       16.71      4.22 o 
  -3  -2  14      182.65      207.74     18.81 o 
  -2  -2  14        0.01       -0.32      1.83 o 
  -1  -2  14       40.10       43.22      3.24 o 
   0  -2  14       37.69       33.16      2.90 o 
   1  -2  14        0.10       -0.04      1.69 o 
   2  -2  14      179.29      170.79     18.23 o 
   3  -2  14       13.14       14.85      2.04 o 
  -4  -1  14       15.22       18.42      5.01 o 
  -3  -1  14        0.48        0.36      1.07 o 
  -2  -1  14       48.97       46.59      4.10 o 
  -1  -1  14        6.28        3.62      1.54 o 
   0  -1  14        3.01        2.74      1.22 o 
   1  -1  14        0.08       -0.63      0.71 o 
   2  -1  14        1.00        5.38      1.16 o 
   3  -1  14        1.49        2.55      1.17 o 
  -5   0  14       37.27       39.08      3.19 o 
  -4   0  14       50.85       53.73      5.61 o 
  -3   0  14       24.24       25.46      2.19 o 
  -2   0  14        0.08        0.15      0.83 o 
  -1   0  14       20.57       23.38      4.22 o 
   0   0  14       77.81       88.93      4.27 o 
   1   0  14       92.97       94.76      4.49 o 
   2   0  14       40.09       43.56      7.03 o 
  -5   1  14       51.45       55.70      4.08 o 
  -4   1  14       54.48       47.69      3.80 o 
  -3   1  14      157.15      155.85     16.40 o 
  -2   1  14       60.56       53.89      5.68 o 
  -1   1  14       19.52       17.03      1.73 o 
   0   1  14       72.97       62.70      5.00 o 
   1   1  14        1.22        2.11      0.90 o 
   2   1  14       41.44       44.87      4.67 o 
  -5   2  14        0.37       -0.38      1.11 o 
  -4   2  14       33.54       32.26      3.26 o 
  -3   2  14        0.32       -0.72      0.74 o 
  -2   2  14       88.17       89.80      4.45 o 
  -1   2  14       13.71       20.27      2.74 o 
   0   2  14       21.53       20.75      2.05 o 
   1   2  14       51.51       60.21      3.38 o 
  -4   3  14        5.37        6.16      1.23 o 
  -3   3  14       12.47       15.55      2.19 o 
  -2   3  14        0.37        0.74      0.91 o 
  -1   3  14        3.11        3.33      1.17 o 
   0   3  14        0.04       -0.58      0.80 o 
  -3   4  14        0.39       -0.05      1.19 o 
  -2   4  14       91.15      115.25      6.63 o 
  -2  -1  15       39.38       37.96      3.09 o 
  -1  -1  15       65.95       67.56     11.35 o 
   0  -1  15        0.03       -0.17      0.90 o 
  -2   0  15       30.73       25.91      3.50 o 
  -1   0  15       20.60       19.67      1.96 o 
   0   0  15      161.21      175.40      7.28 o 
  -3   1  15        4.42        3.95      1.51 o 
  -2   1  15        2.61        3.98      1.22 o 
  -1   1  15       19.88       20.15      2.02 o 
                                                 
